# Supplementary material for: Changes in nitrogen availability lead to a reprogramming of pyruvate metabolism
Source: BMC Plant Biol. 2018 May 4;18:77. doi: 10.1186/s12870-018-1301-x (PMC5935972; doi:10.1186/s12870-018-1301-x)
Supplement: Supplementary file 2 — Table S2. List of the all genes regulated by N status. You can find the table in the attached excel file. The relative expression was determined by microarray. The values are presented log2 (fold changes (FC)). Values of Low N are relative to corresponding time point of control. Whereas Values of N resupply are relative to Low N (20 DAG). (XLSX 634 kb) [file 12870_2018_1301_MOESM2_ESM.xlsx]

## Sheet: All regulated genes list
TargetID	BIN__Name	Low N (at 17 DAG) Log2 (FC)	Low N (at 20 DAG) Log2 (FC)	Resupply of N (at 20 DAG) Log2 (FC)	BIN__Description
hv_21745	protein.degradation	-1.54	0	0	very weakly similar to (85.9) AT1G08210 | Symbols: | aspartyl protease family protein | chr1:2577119-2580581 REVERSEvery weakly similar to (87.4) loc_os01g56930 12001.m150738 protein aspartic proteinase nepenthesin-2 precursor, putative, expressed no original description
hv_09391	not assigned.unknown	-2.04	0	0	moderately similar to ( 288) loc_os11g06910 12011.m079945 protein coiled-coil protein, putative, expressed no original description
hv_36329	protein.degradation.cysteine protease	-2.06	0	0	weakly similar to ( 169) AT1G60220 | Symbols: OTS1, ULP1D | ULP1D (UB-LIKE PROTEASE 1D); SUMO-specific protease/ cysteine-type peptidase | chr1:22208332-22211910 FORWARDmoderately similar to ( 316) loc_os01g53630 12001.m11529 protein ulp1 protease family, C-terminal catalytic domain containing protein, expressed no original description
hv_23226	not assigned.unknown	-1.58	0	0	no original description
hv_08513	not assigned.unknown	-2.74	0	0	weakly similar to ( 122) loc_os05g50370 12005.m09106 protein AUL1, putative, expressed no original description
hv_36314	hormone metabolism.abscisic acid.synthesis-degradation	1.02	0	0	nearly identical (1316) AT5G20960 | Symbols: AAO1, AO1, ATAO, ATAO1 | AAO1 (ARABIDOPSIS ALDEHYDE OXIDASE 1); aldehyde oxidase/ indole-3-acetaldehyde oxidase | chr5:7116783-7122338 FORWARDnearly identical (1966) ALDO2_ORYSA Probable aldehyde oxidase 2 (EC 1.2.3.1) (AO-2) - Oryza sativa (Rice)nearly identical (1966) loc_os03g57690 12003.m10683 protein aldehyde oxidase 1, putative, expressed no orig…
hv_31920	cell wall.hemicellulose synthesis	-1.27	0	0	very weakly similar to (90.9) AT2G03220 | Symbols: FT1, ATFUT1, ATFT1, MUR2 | FT1 (FUCOSYLTRANSFERASE 1); fucosyltransferase/ transferase, transferring glycosyl grodowns | chr2:970401-972353 REVERSEvery weakly similar to (97.4) FUT1_PEA Galactoside 2-alpha-L-fucosyltransferase (EC 2.4.1.69) (Xyloglucan alpha-(1,2)-fucosyltransferase) (PsFT1) - Pisum sativum (Garden pea)weakly similar to ( 106) lo…
hv_19726	signalling.calcium	-1.17	0	0	highly similar to ( 921) AT5G57110 | Symbols: ACA8, AT-ACA8 | ACA8 (AUTOINHIBITED CA2+ -ATPASE, ISOFORM 8); calcium-transporting ATPase/ calmodulin binding / protein self-association | chr5:23109729-23116857 REVERSEhighly similar to ( 591) ACA1_ORYSA Calcium-transporting ATPase 1, plasma membrane-type (EC 3.6.3.8) (Ca(2+)-ATPase isoform 1) (Plastid envelope ATPase 1) - Oryza sativa (Rice)nearly i…
hv_35819	not assigned.unknown	-1.28	0	0	no original description
hv_33944	not assigned.unknown	-2.11	0	0	no original description
hv_32233	not assigned.unknown	1.46	0	0	moderately similar to ( 227) ATMG00520 | Symbols: MATR | hypothetical protein | chrM:144294-146312 REVERSEmoderately similar to ( 290) loc_osm1g00490 11706.m00042 protein Maturase-related protein no original description
hv_21878	protein.postranslational modification	2.73	0	0	very weakly similar to (85.5) AT2G29380 | Symbols: | protein phosphatase 2C, putative / PP2C, putative | chr2:12608855-12610124 FORWARDweakly similar to ( 114) loc_os09g15670 12009.m04828 protein protein phosphatase 2C, putative, expressed no original description
hv_21199	protein.postranslational modification.kinase.receptor like cytoplasmatic kinase VII	1.08	0	0	moderately similar to ( 248) AT1G48480 | Symbols: RKL1 | RKL1; ATP binding / kinase/ protein serine/threonine kinase | chr1:17918475-17920743 FORWARDweakly similar to ( 119) NORK_PEA Nodulation receptor kinase precursor (EC 2.7.11.1) - Pisum sativum (Garden pea)moderately similar to ( 330) loc_os04g38910 12004.m08880 protein atypical receptor-like kinase MARK, putative, expressed no original desc…
hv_44367	not assigned.unknown	1.92	0	0	no original description
hv_33102	not assigned.unknown	-1.75	0	0	no original description
hv_33327	not assigned.unknown	-1.26	0	0	no original description
hv_17901	DNA.synthesis/chromatin structure.histone	1.09	0	0	weakly similar to ( 102) AT5G59870 | Symbols: HTA6 | HTA6; DNA binding | chr5:24115605-24116144 REVERSEweakly similar to ( 108) H2A3_WHEAT Histone H2A.2.2 - Triticum aestivum (Wheat)weakly similar to ( 107) loc_os03g17100 12003.m07141 protein histone H2A, putative, expressed no original description
hv_21626	not assigned.unknown	-2.11	0	0	moderately similar to ( 207) loc_os04g55570 12004.m10448 protein expressed protein no original description
hv_46170	not assigned.unknown	3.22	0	0	no original description
hv_07499	transport.amino acids	1.15	0	0	weakly similar to ( 140) AT4G21120 | Symbols: AAT1, CAT1 | AAT1 (AMINO ACID TRANSPORTER 1); L-glutamate transmembrane transporter/ L-lysine transmembrane transporter/ arginine transmembrane transporter/ cationic amino acid transmembrane transporter | chr4:11270318-11273775 FORWARDweakly similar to ( 167) loc_os03g43980 12003.m09440 protein AAT1, putative no original description
hv_36872	hormone metabolism.abscisic acid.signal transduction	1.03	0	0	weakly similar to ( 126) AT1G45249 | Symbols: ABF2, AREB1 | ABF2 (ABSCISIC ACID RESPONSIVE ELEMENTS-BINDING FACTOR 2); DNA binding / protein binding / transcription activator/ transcription factor | chr1:17166189-17167415 REVERSEmoderately similar to ( 367) loc_os09g28310 12009.m05982 protein bZIP transcription factor, putative, expressed no original description
hv_39774	misc.acid and other phosphatases	1.02	0	0	moderately similar to ( 243) AT1G72880 | Symbols: | acid phosphatase survival protein SurE, putative | chr1:27423678-27425928 REVERSEmoderately similar to ( 362) loc_os01g51280 12001.m43160 protein acid phosphatase, putative, expressed no original description
hv_38302	transport.amino acids	1.94	0	0	highly similar to ( 644) AT1G77380 | Symbols: AAP3, ATAAP3 | AAP3; amino acid transmembrane transporter | chr1:29075201-29077252 REVERSEhighly similar to ( 769) loc_os12g08090 12012.m04796 protein amino acid transporter, putative, expressed no original description
hv_21151	misc.oxidases - copper, flavone etc	1.5	0	0	weakly similar to ( 140) loc_os04g34580 12004.m08552 protein CTF2A, putative, expressed no original description
hv_12003	secondary metabolism.simple phenols	-1.93	0	0	moderately similar to ( 419) AT5G60020 | Symbols: LAC17, ATLAC17 | LAC17 (laccase 17); laccase | chr5:24168072-24170223 FORWARDweakly similar to ( 145) ASO_CUCMA L-ascorbate oxidase precursor (EC 1.10.3.3) (Ascorbase) (ASO) - Cucurbita maxima (Pumpkin) (Winter squash)moderately similar to ( 464) loc_os01g62490 12001.m12371 protein L-ascorbate oxidase precursor, putative, expressed no original des…
hv_43406	not assigned.unknown	-2.01	0	0	no original description
hv_39540	protein.assembly and cofactor ligation	-1.63	0	0	weakly similar to ( 171) ATCG00520 | Symbols: YCF4 | Encodes a protein required for photosystem I assembly and stability. In cyanobacteria, loss of function mutation in this gene increases PSII/PSI ratio without any influence on photoautotrophic growth. | chrC:59772-60326 FORWARDmoderately similar to ( 213) YCF4_HORVU Photosystem I assembly protein ycf4 (Fragment) - Hordeum vulgare (Barley)modera…
hv_12799	cell.organisation	-3.67	0	0	weakly similar to ( 114) AT3G45850 | Symbols: | kinesin motor protein-related | chr3:16855814-16860950 REVERSEweakly similar to ( 124) loc_os05g02670 12005.m083602 protein kinesin-related protein, putative, expressed no original description
hv_10171	RNA.transcription	-1.23	0	0	weakly similar to ( 166) loc_os01g48720 12001.m11062 protein DNA binding protein, putative, expressed no original description
hv_05994	not assigned.unknown	1.16	0	0	weakly similar to ( 123) loc_os01g10460 12001.m07667 protein expressed protein no original description
hv_09378	RNA.regulation of transcription.HB,Homeobox transcription factor family	1.07	0	0	weakly similar to ( 160) AT2G35940 | Symbols: BLH1 | BLH1 (BEL1-LIKE HOMEODOMAIN 1); DNA binding / protein heterodimerization/ protein homodimerization/ transcription factor | chr2:15089171-15091699 REVERSEweakly similar to ( 179) loc_os11g06020 12011.m04798 protein BEL1-like homeodomain transcription factor, putative, expressed no original description
hv_33559	not assigned.unknown	-1.98	0	0	no original description
hv_15429	not assigned.unknown	-2.23	0	0	weakly similar to ( 112) loc_os11g10980 12011.m05291 protein pyruvate kinase, cytosolic isozyme, putative, expressed no original description
hv_30948	PS.lightreaction.NADH DH	-3.32	0	0	moderately similar to ( 250) ATCG00420 | Symbols: NDHJ | Encodes NADH dehydrogenase subunit J. Its transcription is increased downon sulfur depletion. | chrC:48677-49153 REVERSEmoderately similar to ( 289) NDHJ_WHEAT NAD(P)H-quinone oxidoreductase chain J, chloroplast (EC 1.6.5.-) (NAD(P)H dehydrogenase, chain J) (NADH-plastoquinone oxidoreductase subunit J) - Triticum aestivum (Wheat)moderately …
hv_44002	protein.degradation.ubiquitin.E3.RING	1.27	0	0	weakly similar to ( 144) loc_os01g16120 12001.m08209 protein zinc finger, C3HC4 type family protein, expressed no original description
hv_32977	not assigned.unknown	-1.65	0	0	no original description
hv_11856	development.unspecified	1.79	0	0	very weakly similar to (94.4) AT3G29035 | Symbols: ATNAC3, ANAC059 | ATNAC3 (ARABIDOPSIS NAC DOMAIN CONTAINING PROTEIN 3); protein heterodimerization/ transcription factor | chr3:11033839-11035006 FORWARDvery weakly similar to (90.1) NAC77_ORYSA NAC domain-containing protein 77 (ONAC077) (ONAC300) - Oryza sativa (Rice)weakly similar to ( 115) loc_os03g21030 12003.m07510 protein GRAB2 protein, put…
hv_32373	not assigned.no ontology	-2.22	0	0	very weakly similar to (81.3) loc_os12g30540 12012.m06866 protein ubiquitin carboxyl-terminal hydrolase 21, putative, expressed no original description
hv_03219	signalling.calcium	-2.79	0	0	moderately similar to ( 387) AT3G59820 | Symbols: | calcium-binding mitochondrial protein-related | chr3:22098289-22101759 REVERSEmoderately similar to ( 457) loc_os02g39550 12002.m33756 protein calcium-binding mitochondrial protein Anon-60Da, putative, expressed no original description
hv_39493	not assigned.unknown	-1.9	0	0	moderately similar to ( 250) loc_os04g08400 12004.m06128 protein retrotransposon protein, putative, unclassified no original description
hv_20803	cell.organisation	-2.5	0	0	weakly similar to ( 140) loc_os04g30720 12004.m35280 protein kinesin motor domain containing protein, expressed no original description
hv_11518	not assigned.unknown	1.15	0	0	weakly similar to ( 111) loc_os09g13570 12009.m04620 protein ocs element-binding factor 1, putative, expressed no original description
hv_08578	major CHO metabolism.degradation.starch.glucan water dikinase	-2.26	0	0	weakly similar to ( 137) AT1G10760 | Symbols: SEX1, SOP1, SOP, GWD1, GWD | SEX1 (STARCH EXCESS 1); alpha-glucan, water dikinase | chr1:3581210-3590043 REVERSEweakly similar to ( 134) GWD1_SOLTU Alpha-glucan water dikinase, chloroplast precursor (EC 2.7.9.4) (EC 2.7.13.3) (Starch-related R1 protein) - Solanum tuberosum (Potato)weakly similar to ( 194) loc_os06g30310 12006.m07575 protein alpha-gluc…
hv_15442	protein.aa activation.pseudouridylate synthase	-2.68	0	0	weakly similar to ( 124) loc_os12g09290 12012.m04913 protein pseudouridylate synthase, putative, expressed no original description
hv_40820	transport.peptides and oligopeptides	1.81	0	0	moderately similar to ( 245) AT1G22540 | Symbols: | proton-dependent oligopeptide transport (POT) family protein | chr1:7964202-7966222 FORWARDmoderately similar to ( 299) loc_os05g35594 12005.m07789 protein expressed protein no original description
hv_15989	not assigned.no ontology	-1.08	0	0	weakly similar to ( 191) loc_os03g27930 12003.m08117 protein expressed protein no original description
hv_05583	cell wall.modification	-1.34	0	0	very weakly similar to (84.7) EXLA4_ORYSA Expansin-like A4 precursor (OsEXLA4) (OsEXPL4) - Oryza sativa (Rice)very weakly similar to (84.7) loc_os06g50960 12006.m09620 protein expansin-like 3 precursor, putative, expressed no original description
hv_01551	misc. other Ferredoxins and Rieske domain	-1.79	0	0	very weakly similar to (94.7) AT4G05450 | Symbols: ATMFDX1, MFDX1 | adrenodoxin-like ferredoxin 2 | chr4:2759048-2760634 FORWARDvery weakly similar to (96.3) loc_os07g01930 12007.m29041 protein 2Fe-2S ferredoxin, putative, expressed no original description
hv_42991	RNA.regulation of transcription.HB,Homeobox transcription factor family	-1.96	0	0	weakly similar to ( 122) HOX1A_MAIZE Homeobox protein HOX1A - Zea mays (Maize)weakly similar to ( 112) loc_os06g12400 12006.m05957 protein homeobox protein HOX1A, putative, expressed no original description
hv_38714	RNA.RNA binding	-2.65	0	0	weakly similar to ( 103) AT3G04610 | Symbols: FLK | FLK (flowering locus KH domain); RNA binding / nucleic acid binding | chr3:1250762-1254272 REVERSEweakly similar to ( 154) loc_os12g40560 12012.m07840 protein KH domain containing protein, expressed no original description
hv_34880	not assigned.unknown	-1.76	0	0	no original description
hv_41003	not assigned.unknown	-1.81	0	0	moderately similar to ( 329) loc_os04g19684 12004.m35566 protein methyl-CpG binding domain containing protein, expressed no original description
hv_43598	DNA.unspecified	-1.88	0	0	very weakly similar to (98.2) loc_os12g37830 12012.m07569 protein transposon protein, putative, Ac/Ds sub-class no original description
hv_02548	misc.acid and other phosphatases	-2.18	0	0	highly similar to ( 863) AT5G50400 | Symbols: ATPAP27, PAP27 | PAP27 (PURPLE ACID PHOSPHATASE 27); acid phosphatase/ protein serine/threonine phosphatase | chr5:20523575-20526231 REVERSEhighly similar to ( 753) NPP_HORVU Nucleotide pyrophosphatase/phosphodiesterase (EC 3.-.-.-) (Fragments) - Hordeum vulgare (Barley)nearly identical (1113) loc_os08g41880 12008.m08166 protein nucleotide pyrophospha…
hv_07303	RNA.regulation of transcription.G2-like transcription factor family, GARP	-1.89	0	0	very weakly similar to ( 100) AT3G04030 | Symbols: | myb family transcription factor | chr3:1042920-1044574 REVERSEweakly similar to ( 147) loc_os03g20900 12003.m07498 protein transfactor-like, putative, expressed no original description
hv_10492	not assigned.no ontology	-1.95	0	0	weakly similar to ( 132) AT5G18940 | Symbols: | Mo25 family protein | chr5:6325972-6328097 FORWARDweakly similar to ( 162) loc_os03g24520 12003.m101354 protein protein Mo25, putative, expressed no original description
hv_23233	signalling.receptor kinases.DUF 26	-1.82	0	0	weakly similar to ( 155) AT4G23160 | Symbols: | protein kinase family protein | chr4:12129485-12134086 FORWARDweakly similar to ( 152) POLX_TOBAC Retrovirus-related Pol polyprotein from transposon TNT 1-94 [Includes: Protease (EC 3.4.23.-); Reverse transcriptase (EC 2.7.7.49); Endonuclease] - Nicotiana tabacum (Common tobacco)moderately similar to ( 265) loc_os09g04550 12009.m03824 protein retrot…
hv_30005	not assigned.unknown	-1.09	0	0	no original description
hv_33840	not assigned.unknown	-1.68	0	0	no original description
hv_36389	RNA.processing.splicing	-2.17	0	0	moderately similar to ( 233) AT1G10320 | Symbols: | U2 snRNP auxiliary factor-related | chr1:3384164-3388373 REVERSEmoderately similar to ( 351) loc_os02g35150 12002.m08603 protein RNA binding protein, putative, expressed no original description
hv_09084	not assigned.unknown	-1.83	0	0	very weakly similar to (97.1) AT2G46980 | Symbols: | unknown protein | chr2:19299868-19303429 REVERSEweakly similar to ( 192) loc_os10g26560 12010.m05596 protein expressed protein no original description
hv_31501	not assigned.unknown	-1.05	0	0	very weakly similar to (84.3) AT4G13750 | Symbols: | ATP binding | chr4:7975191-7987558 FORWARDmoderately similar to ( 224) loc_os03g58910 12003.m35467 protein expressed protein no original description
hv_22330	not assigned.unknown	1.18	0	0	no original description
hv_06605	not assigned.no ontology	-1.25	0	0	weakly similar to ( 159) AT3G48190 | Symbols: ATM, ATATM | ATM (ATAXIA-TELANGIECTASIA MUTATED); 1-phosphatidylinositol-3-phosphate 5-kinase | chr3:17797628-17828361 FORWARDweakly similar to ( 194) loc_os01g01689 12001.m42826 protein phosphatidylinositol 3- and 4-kinase family protein, expressed no original description
hv_02_00154	RNA.regulation of transcription.WRKY domain transcription factor family	1.08	0	0	weakly similar to ( 177) AT2G38470 | Symbols: WRKY33, ATWRKY33 | WRKY33; transcription factor | chr2:16108476-16110539 FORWARDmoderately similar to ( 237) loc_os05g39720 12005.m08150 protein OsWRKY70 - Sdownerfamily of rice TFs having WRKY and zinc finger domains, expressed no original description
hv_09683	stress.biotic	-1.39	0	0	very weakly similar to (93.6) loc_os11g47780 12011.m08577 protein pollen signalling protein with adenylyl cyclase activity, putative, expressed no original description
hv_42755	stress.abiotic.heat	-1.76	0	0	weakly similar to ( 163) AT5G16650 | Symbols: | DNAJ heat shock N-terminal domain-containing protein | chr5:5463446-5465075 REVERSEmoderately similar to ( 227) loc_os02g46640 12002.m09701 protein chaperone protein dnaJ, putative, expressed no original description
hv_23127	cell.organisation	-1.62	0	0	very weakly similar to (90.5) loc_os03g31730 12003.m08422 protein expressed protein no original description
hv_42288	protein.degradation.metalloprotease	1.2	0	0	highly similar to ( 934) AT2G30950 | Symbols: VAR2, FTSH2 | VAR2 (VARIEGATED 2); ATP-dependent peptidase/ ATPase/ metallopeptidase/ zinc ion binding | chr2:13174692-13177064 FORWARDmoderately similar to ( 474) FTSH_TOBAC Cell division protease ftsH homolog, chloroplast precursor (EC 3.4.24.-) (DS9) - Nicotiana tabacum (Common tobacco)nearly identical (1003) loc_os06g45820 12006.m32143 protein OsF…
hv_28803	not assigned.unknown	-1.55	0	0	no original description
hv_19955	not assigned.unknown	-3.06	0	0	very weakly similar to (82.0) AT2G23360 | Symbols: | transport protein-related | chr2:9949456-9952727 FORWARDmoderately similar to ( 219) loc_os04g55570 12004.m10448 protein expressed protein no original description
hv_10264	misc.GDSL-motif lipase	1.5	0	0	weakly similar to ( 152) AT3G48460 | Symbols: | GDSL-motif lipase/hydrolase family protein | chr3:17949496-17951082 FORWARDvery weakly similar to (81.6) EST_HEVBR Esterase precursor (EC 3.1.1.-) (Early nodule-specific protein homolog) (Latex allergen Hev b 13) - Hevea brasiliensis (Para rubber tree)moderately similar to ( 244) loc_os03g62740 12003.m11151 protein esterase precursor, putative, expr…
hv_22561	cell.organisation	-2	0	0	weakly similar to ( 174) AT2G21380 | Symbols: | kinesin motor protein-related | chr2:9141833-9148883 FORWARDmoderately similar to ( 260) loc_os10g36880 12010.m06493 protein ATP binding protein, putative, expressed no original description
hv_01595	not assigned.unknown	1.21	0	0	very weakly similar to (81.3) AT4G33690 | Symbols: | unknown protein | chr4:16175198-16176137 FORWARDweakly similar to ( 134) loc_os07g11290 12007.m05584 protein expressed protein no original description
hv_43161	development.unspecified	1.86	0	0	weakly similar to ( 119) AT3G30340 | Symbols: | nodulin MtN21 family protein | chr3:11956626-11958969 FORWARDmoderately similar to ( 211) loc_os06g01840 12006.m31822 protein nodulin-like protein, putative, expressed no original description
hv_23242	protein.postranslational modification.kinase.receptor like cytoplasmatic kinase VII	1.04	0	0	moderately similar to ( 207) AT3G07070 | Symbols: | protein kinase family protein | chr3:2238455-2240074 FORWARDweakly similar to ( 138) PSKR_DAUCA Phytosulfokine receptor precursor (EC 2.7.11.1) (Phytosulfokine LRR receptor kinase) - Daucus carota (Carrot)moderately similar to ( 210) loc_os05g30870 12005.m07323 protein serine/threonine-protein kinase NAK, putative, expressed no original descript…
hv_18823	lipid metabolism.'exotics'(steroids, squalene etc)	-1.56	0	0	very weakly similar to (92.4) loc_os09g38239 12009.m06769 protein flavonol sulfotransferase-like, putative, expressed no original description
hv_46648	not assigned.no ontology.pentatricopeptide (PPR) repeat-containing protein	-1.27	0	0	moderately similar to ( 409) AT5G08310 | Symbols: | pentatricopeptide (PPR) repeat-containing protein | chr5:2670134-2675254 REVERSEhighly similar to ( 687) loc_os10g30590 12010.m65449 protein tetratricopeptide-like helical, putative no original description
hv_45470	not assigned.unknown	3.4	0	0	no original description
hv_35232	not assigned.unknown	-1.11	0	0	no original description
hv_07579	misc.UDP glucosyl and glucoronyl transferases	1.27	0	0	weakly similar to ( 127) AT5G49690 | Symbols: | UDP-glucoronosyl/UDP-glucosyl transferase family protein | chr5:20189968-20191350 REVERSEvery weakly similar to (91.7) IAAG_MAIZE Indole-3-acetate beta-glucosyltransferase (EC 2.4.1.121) (IAA-Glu synthetase) ((Uridine 5'-diphosphate-glucose:indol-3-ylacetyl)-beta-D-glucosyl transferase) - Zea mays (Maize)moderately similar to ( 221) loc_os03g49524 1…
hv_41478	mitochondrial electron transport / ATP synthesis.cytochrome c reductase	-1.15	0	0	weakly similar to ( 117) AT1G15120 | Symbols: | ubiquinol-cytochrome C reductase complex 7.8 kDa protein, putative / mitochondrial hinge protein, putative | chr1:5202648-5203950 FORWARDweakly similar to ( 105) UCRH_SOLTU Ubiquinol-cytochrome c reductase complex 7.8 kDa protein (EC 1.10.2.2) (Mitochondrial hinge protein) (CR7) - Solanum tuberosum (Potato)weakly similar to ( 119) loc_os11g06340 120…
hv_20567	cell.organisation	-2.71	0	0	weakly similar to ( 174) AT5G65930 | Symbols: ZWI, PKCBP, KCBP | ZWI (ZWICHEL); calmodulin binding / microtubule motor | chr5:26370369-26376394 REVERSEmoderately similar to ( 206) loc_os04g57140 12004.m10599 protein kinesin-like calmodulin binding protein, putative, expressed no original description
hv_01316	not assigned.unknown	-1.66	0	0	weakly similar to ( 127) AT1G10180 | Symbols: | unknown protein | chr1:3338381-3341494 REVERSEmoderately similar to ( 219) loc_os07g38060 12007.m08055 protein expressed protein no original description
hv_04954	not assigned.unknown	-1.65	0	0	weakly similar to ( 102) AT3G23740 | Symbols: | unknown protein | chr3:8552077-8554730 REVERSEweakly similar to ( 187) loc_os01g01170 12001.m06764 protein expressed protein no original description
hv_16366	secondary metabolism.flavonoids.dihydroflavonols.dihydroflavonol 4-reductase	1.83	0	0	moderately similar to ( 240) AT1G15950 | Symbols: CCR1, IRX4, ATCCR1 | CCR1 (CINNAMOYL COA REDUCTASE 1); cinnamoyl-CoA reductase | chr1:5478855-5481949 FORWARDweakly similar to ( 121) DFRA_MAIZE Dihydroflavonol-4-reductase (EC 1.1.1.219) (DFR) (Dihydrokaempferol 4-reductase) - Zea mays (Maize)moderately similar to ( 269) loc_os09g25150 12009.m22089 protein dihydroflavonol-4-reductase, putative, e…
hv_30480	PS.lightreaction.cyclic electron flow-chlororespiration	-2.03	0	0	weakly similar to ( 109) loc_os02g24590 12002.m07606 protein conserved hypothetical protein no original description
hv_24075	not assigned.no ontology	-2.8	0	0	moderately similar to ( 236) loc_os03g08820 12003.m06388 protein expressed protein no original description
hv_13752	not assigned.unknown	-2.48	0	0	very weakly similar to (89.0) AT3G01160 | Symbols: | unknown protein | chr3:54655-57449 REVERSEweakly similar to ( 153) loc_os07g34740 12007.m07730 protein pre-rRNA processing protein ESF1, putative, expressed no original description
hv_36800	protein.aa activation.threonine-tRNA ligase	-1.73	0	0	highly similar to ( 998) AT5G26830 | Symbols: | threonyl-tRNA synthetase / threonine--tRNA ligase (THRRS) | chr5:9437351-9441568 FORWARDnearly identical (1240) loc_os08g19850 12008.m06052 protein threonyl-tRNA synthetase, mitochondrial precursor, putative, expressed no original description
hv_44814	not assigned.unknown	-1.58	0	0	no original description
hv_14647	development.unspecified	1.3	0	0	weakly similar to ( 142) AT2G17840 | Symbols: ERD7 | ERD7 (EARLY-RESPONSIVE TO DEHYDRATION 7) | chr2:7755923-7757798 REVERSEmoderately similar to ( 222) loc_os03g13840 12003.m34814 protein ERD7, putative, expressed no original description
hv_21343	not assigned.no ontology	1.2	0	0	very weakly similar to (97.1) loc_os04g29920 12004.m08098 protein seed maturation protein, putative, expressed no original description
hv_06793	not assigned.unknown	-2.06	0	0	moderately similar to ( 201) AT1G42480 | Symbols: | unknown protein | chr1:15936297-15938692 FORWARDmoderately similar to ( 289) loc_os02g02524 12002.m100702 protein MIR-interacting saposin-like protein precursor, putative, expressed no original description
hv_30072	not assigned.unknown	1.27	0	0	no original description
hv_40727	not assigned.unknown	1.43	0	0	moderately similar to ( 285) AT1G09610 | Symbols: | unknown protein | chr1:3111789-3112637 FORWARDmoderately similar to ( 389) loc_os12g10320 12012.m05014 protein plant-specific domain TIGR01627 family protein, expressed no original description
hv_19391	RNA.regulation of transcription.unclassified	-1.15	0	0	weakly similar to ( 103) loc_os04g33010 12004.m08397 protein transposon protein, putative, Mutator sub-class no original description
hv_09424	stress.biotic	-1.91	0	0	weakly similar to ( 135) loc_os11g10550 12011.m05250 protein NBS-LRR disease resistance protein, putative, expressed no original description
hv_07300	DNA.synthesis/chromatin structure	-1.26	0	0	weakly similar to ( 111) loc_os03g20580 12003.m07465 protein expressed protein no original description
hv_30781	protein.synthesis.ribosomal protein.prokaryotic.mitochondrion.30S subunit.S4	-1.25	0	0	weakly similar to ( 178) ATMG00290 | Symbols: RPS4 | encodes a mitochondrial ribosomal protein S4, a constituent of the small subunit of the ribosomal complex | chrM:82028-83116 REVERSEvery weakly similar to (93.2) RT04_MARPO Mitochondrial ribosomal protein S4 - Marchantia polymorpha (Liverwort)moderately similar to ( 226) loc_osm1g00400 11706.m00034 protein Ribosomal protein S4 no original descr…
hv_21147	PS.lightreaction.ATP synthase	-2.04	0	0	moderately similar to ( 235) ATCG00120 | Symbols: ATPA | Encodes the ATPase alpha subunit, which is a subunit of ATP synthase and part of the CF1 portion which catalyzes the conversion of ADP to ATP using the proton motive force. This complex is located in the thylakoid membrane of the chloroplast. | chrC:9938-11461 REVERSEmoderately similar to ( 290) ATPA_WHEAT ATP synthase subunit alpha (EC 3.6…
hv_05405	not assigned.unknown	-1.47	0	0	moderately similar to ( 254) AT3G13330 | Symbols: | binding | chr3:4319804-4330061 REVERSEmoderately similar to ( 422) loc_os06g19730 12006.m06632 protein HEAT repeat family protein, expressed no original description
hv_38297	transport.amino acids	1.64	0	0	weakly similar to ( 124) AT5G15240 | Symbols: | amino acid transporter family protein | chr5:4947762-4950211 FORWARDweakly similar to ( 164) loc_os06g12320 12006.m05949 protein amino acid/polyamine transporter II, putative, expressed no original description
hv_08800	secondary metabolism.flavonoids.dihydroflavonols.flavonoid 3''-monooxygenase	1.96	0	0	very weakly similar to (84.3) AT4G12300 | Symbols: CYP706A4 | CYP706A4; electron carrier/ heme binding / iron ion binding / monooxygenase/ oxygen binding | chr4:7308016-7309692 REVERSEweakly similar to ( 125) loc_os01g50490 12001.m11230 protein flavonoid 3-monooxygenase, putative, expressed no original description
hv_08477	protein.degradation.aspartate protease	3.16	0	0	very weakly similar to (98.6) AT3G12700 | Symbols: | aspartyl protease family protein | chr3:4037136-4038387 FORWARDweakly similar to ( 179) loc_os05g48330 12005.m08904 protein pepsin A, putative, expressed no original description
hv_24423	redox.dismutases and catalases	-1.56	0	0	very weakly similar to (93.2) loc_os03g11960 12003.m35095 protein sdowneroxide dismutase 2, putative, expressed no original description
hv_42784	protein.degradation.ubiquitin.E2	-1.09	0	0	moderately similar to ( 293) AT4G36800 | Symbols: RCE1 | RCE1 (RUB1 CONJUGATING ENZYME 1); NEDD8 ligase/ small conjugating protein ligase | chr4:17341237-17342148 REVERSEvery weakly similar to (89.4) UBC2_MEDSA Ubiquitin-conjugating enzyme E2-17 kDa (EC 6.3.2.19) (Ubiquitin-protein ligase) (Ubiquitin carrier protein) - Medicago sativa (Alfalfa)moderately similar to ( 345) loc_os08g28680 12008.m26…
hv_46565	not assigned.unknown	1.01	0	0	no original description
hv_22790	not assigned.unknown	-2.43	0	0	weakly similar to ( 166) AT1G22060 | Symbols: | LOCATED IN: vacuole; EXPRESSED IN: 23 plant structures; EXPRESSED DURING: 13 growth stages; BEST Arabidopsis thaliana protein match is: F-box family protein (TAIR:AT1G22000.1); Has 67094 Blast hits to 30189 proteins in 1408 species: Archae - 880; Bacteria - 6261; Metazoa - 35085; Fungi - 5326; Plants - 2622; Viruses - 293; Other Eukaryotes - 16627 (…
hv_18342	not assigned.unknown	-1.3	0	0	weakly similar to ( 179) AT2G07340 | Symbols: | prefoldin-related KE2 family protein | chr2:3045644-3046606 FORWARDmoderately similar to ( 221) loc_os02g26440 12002.m07788 protein prefoldin subunit 1, putative, expressed no original description
hv_11999	DNA.unspecified	-2.52	0	0	weakly similar to ( 104) loc_os02g30530 12002.m08196 protein transposon protein, putative, Mutator sub-class, expressed no original description
hv_27421	not assigned.unknown	-3.49	0	0	no original description
hv_07761	C1-metabolism	1.08	0	0	very weakly similar to (89.7) AT2G44160 | Symbols: MTHFR2 | MTHFR2 (METHYLENETETRAHYDROFOLATE REDUCTASE 2); methylenetetrahydrofolate reductase (NADPH) | chr2:18262301-18265185 FORWARDvery weakly similar to (89.4) MTHR_ORYSA Probable methylenetetrahydrofolate reductase (EC 1.5.1.20) - Oryza sativa (Rice)very weakly similar to (89.4) loc_os03g60090 12003.m35475 protein methylenetetrahydrofolate re…
hv_31851	not assigned.unknown	-1.15	0	0	weakly similar to ( 101) AT1G78915 | Symbols: | binding | chr1:29667729-29671081 REVERSEweakly similar to ( 115) loc_os07g18720 12007.m06311 protein TPR Domain containing protein, expressed no original description
hv_20991	protein.postranslational modification	-1.88	0	0	moderately similar to ( 474) AT3G16560 | Symbols: | protein phosphatase 2C-related / PP2C-related | chr3:5636051-5637702 REVERSEhighly similar to ( 882) loc_os04g33080 12004.m08403 protein protein phosphatase 2C containing protein, expressed no original description
hv_30482	RNA.transcription	-1.73	0	0	moderately similar to ( 254) ATCG00170 | Symbols: RPOC2 | RNA polymerase beta' subunit-2 | chrC:15938-20068 REVERSEmoderately similar to ( 323) RPOC2_WHEAT DNA-directed RNA polymerase beta'' chain (EC 2.7.7.6) (PEP) (Plastid-encoded RNA polymerase beta'' subunit) (RNA polymerase beta'' subunit) - Triticum aestivum (Wheat)moderately similar to ( 306) loc_osp1g00260 11562.m00015 protein RNA polymer…
hv_05713	RNA.regulation of transcription.Chromatin Remodeling Factors	-1.53	0	0	moderately similar to ( 314) loc_os06g01320 12006.m04873 protein SNF2 family N-terminal domain containing protein, expressed no original description
hv_01739	not assigned.unknown	-3.13	0	0	weakly similar to ( 108) AT2G44280 | Symbols: | unknown protein | chr2:18301563-18303339 REVERSEweakly similar to ( 125) loc_os07g39010 12007.m29237 protein expressed protein no original description
hv_15928	stress.biotic	-1.87	0	0	weakly similar to ( 123) loc_os08g29854 12008.m06987 protein RGH1A, putative, expressed no original description
hv_30502	PS.lightreaction.cytochrome b6/f.apocytochrome f (CYF)	-2.94	0	0	weakly similar to ( 186) ATCG00540 | Symbols: PETA | Encodes cytochrome f apoprotein; involved in photosynthetic electron transport chain; encoded by the chloroplast genome and is transcriptionally repressed by a nuclear gene HCF2. | chrC:61657-62619 FORWARDweakly similar to ( 166) CYF_PSINU Apocytochrome f precursor - Psilotum nudum (Whisk fern)moderately similar to ( 204) loc_os10g21290 12010.m…
hv_42199	not assigned.unknown	-2.14	0	0	very weakly similar to (93.6) loc_os01g42860 12001.m10550 protein subtilisin-chymotrypsin inhibitor 2, putative, expressed no original description
hv_09512	misc.cytochrome P450	1.63	0	0	weakly similar to ( 122) AT3G48520 | Symbols: CYP94B3 | CYP94B3; electron carrier/ heme binding / iron ion binding / monooxygenase/ oxygen binding | chr3:17975104-17976624 REVERSEweakly similar to ( 173) loc_os11g29290 12011.m06839 protein cytochrome P450 86A2, putative, expressed no original description
hv_06269	signalling.G-proteins	-1.27	0	0	moderately similar to ( 204) AT5G17790 | Symbols: VAR3 | VAR3 (VARIEGATED 3); binding / zinc ion binding | chr5:5869810-5872671 REVERSEmoderately similar to ( 310) loc_os01g59980 12001.m12131 protein ZnF_RBZ domain protein, putative, expressed no original description
hv_31940	not assigned.unknown	-2.01	0	0	no original description
hv_21248	not assigned.unknown	1.67	0	0	very weakly similar to (81.6) loc_os04g07250 12004.m06018 protein conserved hypothetical protein no original description
hv_12808	not assigned.unknown	1.31	0	0	weakly similar to ( 168) AT5G27730 | Symbols: | unknown protein | chr5:9820311-9822868 FORWARDmoderately similar to ( 241) loc_os01g70550 12001.m43367 protein expressed protein no original description
hv_18999	cell.organisation	1.55	0	0	weakly similar to ( 130) AT3G18780 | Symbols: ACT2, DER1, LSR2, ENL2 | ACT2 (ACTIN 2); structural constituent of cytoskeleton | chr3:6475535-6476832 FORWARDweakly similar to ( 139) ACT1_ORYSA Actin-1 - Oryza sativa (Rice)weakly similar to ( 139) loc_os03g50890 12003.m10074 protein actin-1, putative, expressed no original description
hv_17834	DNA.synthesis/chromatin structure	-1.51	0	0	weakly similar to ( 124) loc_os02g50370 12002.m10071 protein ATP binding protein, putative, expressed no original description
hv_04438	not assigned.no ontology	-1.28	0	0	weakly similar to ( 108) loc_os06g41710 12006.m08703 protein MORC family CW-type zinc finger 3, putative, expressed no original description
hv_30947	protein.synthesis.ribosomal protein.prokaryotic.chloroplast.50S subunit.L20	-2	0	0	weakly similar to ( 129) ATCG00660 | Symbols: RPL20 | encodes a chloroplast ribosomal protein L20, a constituent of the large subunit of the ribosomal complex | chrC:68512-68865 REVERSEweakly similar to ( 187) RK20_WHEAT Chloroplast 50S ribosomal protein L20 - Triticum aestivum (Wheat)weakly similar to ( 177) loc_osp1g00580 11562.m00049 protein ribosomal protein L20 no original description
hv_13708	not assigned.unknown	1.02	0	0	weakly similar to ( 156) loc_os09g19640 12009.m05172 protein holocarboxylase synthetase, putative, expressed no original description
hv_27197	not assigned.unknown	-1.43	0	0	no original description
hv_12036	not assigned.unknown	-1.61	0	0	moderately similar to ( 228) loc_os06g12876 12006.m31787 protein expressed protein no original description
hv_02_00099	protein.postranslational modification	-1.5	0	0	moderately similar to ( 384) AT3G58760 | Symbols: | ankyrin protein kinase, putative | chr3:21728756-21731740 FORWARDweakly similar to ( 109) CIPK1_ORYSA CIPK-like protein 1 (EC 2.7.11.1) (OsCK1) - Oryza sativa (Rice)highly similar to ( 570) loc_os01g54480 12001.m150710 protein serine/threonine-protein kinase TNNI3K, putative, expressed no original description
hv_20056	signalling.receptor kinases.S-locus glycoprotein like	-1.87	0	0	weakly similar to ( 152) loc_os04g28780 12004.m07992 protein serine/threonine-protein kinase receptor precursor, putative, expressed no original description
hv_24684	protein.postranslational modification	-2.3	0	0	weakly similar to ( 179) AT3G17510 | Symbols: CIPK1, SnRK3.16 | CIPK1 (CBL-INTERACTING PROTEIN KINASE 1); kinase/ protein binding | chr3:5989309-5992627 REVERSEweakly similar to ( 142) CIPK1_ORYSA CIPK-like protein 1 (EC 2.7.11.1) (OsCK1) - Oryza sativa (Rice)moderately similar to ( 228) loc_os07g44290 12007.m08650 protein CBL-interacting serine/threonine-protein kinase 1, putative, expressed no …
hv_02432	cell.cycle	1.26	0	0	weakly similar to ( 127) AT2G44740 | Symbols: CYCP4;1 | CYCP4;1 (cyclin p4;1); cyclin-dependent protein kinase | chr2:18442287-18443304 REVERSEweakly similar to ( 199) loc_os02g03294 12002.m05679 protein nuc-1 negative regulatory protein preg, putative, expressed no original description
hv_41715	RNA.processing.splicing	-1.67	0	0	moderately similar to ( 217) AT2G47580 | Symbols: U1A | U1A (SPLICEOSOMAL PROTEIN U1A); RNA binding / nucleic acid binding / nucleotide binding | chr2:19517229-19518686 FORWARDmoderately similar to ( 267) loc_os05g06280 12005.m27706 protein ATP binding protein, putative, expressed no original description
hv_36469	not assigned.unknown	-1.65	0	0	weakly similar to ( 114) AT3G19780 | Symbols: | LOCATED IN: endomembrane system; CONTAINS InterPro DOMAIN/s: Protein of unknown function DUF179 (InterPro:IPR003774), Thioredoxin fold (InterPro:IPR012335), Thioredoxin-like fold (InterPro:IPR012336); BEST Arabidopsis thaliana protein match is: unknown protein (TAIR:AT1G33780.1); Has 371 Blast hits to 359 proteins in 101 species: Archae - 0; Bacteri…
hv_39114	stress.abiotic.heat	1.14	0	0	moderately similar to ( 211) AT3G52490 | Symbols: | heat shock protein-related | chr3:19455850-19458721 REVERSEmoderately similar to ( 408) loc_os04g33980 12004.m08492 protein transposon protein, putative, Mutator sub-class, expressed no original description
hv_12097	protein.postranslational modification	-1.1	0	0	highly similar to ( 763) AT3G45780 | Symbols: PHOT1, NPH1, JK224, RPT1 | PHOT1 (PHOTOTROPIN 1); FMN binding / blue light photoreceptor/ kinase/ protein binding / protein serine/threonine kinase | chr3:16818557-16823960 FORWARDmoderately similar to ( 323) KPK1_PHAVU Protein kinase PVPK-1 (EC 2.7.11.1) - Phaseolus vulgaris (Kidney bean) (French bean)highly similar to ( 885) loc_os12g01140 12012.m07…
hv_01787	cell wall.cellulose synthesis.cellulose synthase	1.06	0	0	moderately similar to ( 261) AT5G16910 | Symbols: ATCSLD2, CSLD2 | CSLD2 (CELLULOSE-SYNTHASE LIKE D2); cellulose synthase/ transferase, transferring glycosyl grodowns | chr5:5561679-5565290 FORWARDhighly similar to ( 563) loc_os07g36750 12007.m07925 protein CSLF3 - cellulose synthase-like family F; beta1,3;1,4 glucan synthase, expressed no original description
hv_36247	protein.glycosylation	-1.15	0	0	nearly identical (1468) AT3G04240 | Symbols: SEC | SEC (secret agent); transferase, transferring glycosyl grodowns | chr3:1114187-1120722 REVERSEmoderately similar to ( 289) SPY_ORYSA Probable UDP-N-acetylglucosamine--peptide N-acetylglucosaminyltransferase SPINDLY (EC 2.4.1.-) - Oryza sativa (Rice)nearly identical (1377) loc_os01g68680 12001.m12970 protein UDP-N-acetylglucosamine--peptide N-acet…
hv_05604	not assigned.unknown	-1.68	0	0	very weakly similar to (90.5) AT4G38440 | Symbols: | LOCATED IN: chloroplast; EXPRESSED IN: 21 plant structures; EXPRESSED DURING: 12 growth stages; CONTAINS InterPro DOMAIN/s: RNA polymerase II-associated protein 1, C-terminal (InterPro:IPR013929), RNA polymerase II-associated protein 1, N-terminal (InterPro:IPR013930); Has 210 Blast hits to 166 proteins in 68 species: Archae - 0; Bacteria - 2; …
hv_17900	DNA.synthesis/chromatin structure.histone	-2.21	0	0	weakly similar to ( 156) AT5G02560 | Symbols: HTA12 | HTA12; DNA binding | chr5:575437-576456 FORWARDweakly similar to ( 182) H2A5_WHEAT Protein H2A.5 (wcH2A-2) - Triticum aestivum (Wheat)weakly similar to ( 168) loc_os03g17100 12003.m07141 protein histone H2A, putative, expressed no original description
hv_32630	not assigned.unknown	1.12	0	0	no original description
hv_07447	misc.cytochrome P450	1.01	0	0	very weakly similar to (80.9) C71DB_LOTJA Cytochrome P450 71D11 (EC 1.14.-.-) (Fragment) - Lotus japonicusweakly similar to ( 126) loc_os03g39650 12003.m09052 protein cytochrome P450 71D10, putative, expressed no original description
hv_09959	transport.amino acids	1.42	0	0	weakly similar to ( 167) AT3G19553 | Symbols: | amino acid permease family protein | chr3:6790988-6792507 REVERSEmoderately similar to ( 231) loc_os12g39080 12012.m07693 protein cationic amino acid transporter, putative, expressed no original description
hv_11970	protein.synthesis.elongation	-1.68	0	0	moderately similar to ( 217) AT1G07910 | Symbols: ATRNL, RNL | RNL (RNA LIGASE); 2',3'-cyclic-nucleotide 3'-phosphodiesterase/ RNA ligase (ATP)/ polynucleotide kinase | chr1:2446712-2454386 FORWARDmoderately similar to ( 295) loc_os07g09400 12007.m05396 protein expressed protein no original description
hv_20940	protein.glycosylation	1.14	0	0	very weakly similar to (86.3) AT1G76400 | Symbols: | ribophorin I family protein | chr1:28658713-28661672 REVERSEweakly similar to ( 114) loc_os04g21320 12004.m35124 protein salicylic acid-induced fragment 1 protein, putative, expressed no original description
hv_42250	stress.biotic	-1.37	0	0	weakly similar to ( 155) loc_os01g04070 12001.m07042 protein verticillium wilt disease resistance protein, putative, expressed no original description
hv_05958	RNA.regulation of transcription.Chromatin Remodeling Factors	-1.67	0	0	moderately similar to ( 386) AT2G25170 | Symbols: PKL, GYM, CHD3, CHR6, SSL2 | PKL (PICKLE); ATPase/ DNA binding / DNA helicase | chr2:10714411-10723763 FORWARDmoderately similar to ( 223) ISW2_ORYSA Probable chromatin remodelling complex ATPase chain (EC 3.6.1.-) (ISW2-like) (Sucrose nonfermenting protein 2 homolog) - Oryza sativa (Rice)moderately similar to ( 481) loc_os06g08480 12006.m05567 pr…
hv_28952	not assigned.unknown	1	0	0	no original description
hv_14177	stress.abiotic.heat	0.97	0	0	moderately similar to ( 240) AT3G12580 | Symbols: HSP70 | HSP70 (heat shock protein 70); ATP binding | chr3:3991487-3993689 REVERSEmoderately similar to ( 237) HSP7C_PETHY Heat shock cognate 70 kDa protein - Petunia hybrida (Petunia)moderately similar to ( 239) loc_os03g16860 12003.m101294 protein heat shock cognate 70 kDa protein 2, putative, expressed no original description
hv_01572	protein.postranslational modification.kinase.receptor like cytoplasmatic kinase VII	1.16	0	0	moderately similar to ( 265) AT1G26970 | Symbols: | protein kinase, putative | chr1:9359826-9361666 FORWARDweakly similar to ( 154) NORK_MEDTR Nodulation receptor kinase precursor (EC 2.7.11.1) (Does not make infections protein 2) (Symbiosis receptor-like kinase) (MtSYMRK) - Medicago truncatula (Barrel medic)moderately similar to ( 277) loc_os07g48730 12007.m09084 protein serine/threonine-protein…
hv_17504	protein.degradation.ubiquitin.E3.RING	1.77	0	0	very weakly similar to (87.4) AT1G26800 | Symbols: | zinc finger (C3HC4-type RING finger) family protein | chr1:9285576-9286190 REVERSEweakly similar to ( 157) loc_os07g43740 12007.m08599 protein ubiquitin-protein ligase CIP8, putative, expressed no original description
hv_10429	not assigned.unknown	-2.47	0	0	weakly similar to ( 155) loc_os03g21530 12003.m07557 protein ribosome biogenesis protein Bms1, putative, expressed no original description
hv_11857	development.unspecified	1.85	0	0	weakly similar to ( 153) AT5G18270 | Symbols: ANAC087 | ANAC087; transcription factor | chr5:6041241-6042743 REVERSEweakly similar to ( 133) NAC77_ORYSA NAC domain-containing protein 77 (ONAC077) (ONAC300) - Oryza sativa (Rice)weakly similar to ( 173) loc_os03g21030 12003.m07510 protein GRAB2 protein, putative, expressed no original description
hv_22418	misc.short chain dehydrogenase/reductase (SDR)	1.13	0	0	very weakly similar to (96.7) loc_os07g46980 12007.m08915 protein sex determination protein tasselseed-2, putative, expressed no original description
hv_03226	signalling.receptor kinases.leucine rich repeat XI	-1.91	0	0	weakly similar to ( 114) loc_os02g39670 12002.m09054 protein retrotransposon protein, putative, unclassified no original description
hv_16935	lipid metabolism.'exotics' (steroids, squalene etc).methylsterol monooxygenase	-3.11	0	0	moderately similar to ( 343) AT4G22756 | Symbols: SMO1-2, ATSMO1, ATSMO1-2, SMO1 | SMO1-2 (STEROL C4-METHYL OXIDASE 1-2); 4,4-dimethyl-9beta,19-cyclopropylsterol-4alpha-methyl oxidase/ C-4 methylsterol oxidase/ catalytic | chr4:11955124-11956695 REVERSEmoderately similar to ( 417) loc_os03g01820 12003.m05726 protein C-4 methylsterol oxidase, putative, expressed no original description
hv_33911	not assigned.unknown	-1.4	0	0	no original description
hv_09549	not assigned.unknown	1.33	0	0	very weakly similar to (86.7) loc_os11g34090 12011.m07267 protein expressed protein no original description
hv_43487	not assigned.unknown	2.54	0	0	highly similar to ( 668) loc_os06g03150 12006.m05048 protein expressed protein no original description
hv_39834	stress.abiotic.heat	1.33	0	0	weakly similar to ( 103) AT1G54050 | Symbols: | 17.4 kDa class III heat shock protein (HSP17.4-CIII) | chr1:20179558-20180122 REVERSEvery weakly similar to (94.0) HSP22_MAIZE 17.8 kDa class II heat shock protein - Zea mays (Maize)weakly similar to ( 169) loc_os02g54140 12002.m10443 protein 17.5 kDa class II heat shock protein, putative, expressed no original description
hv_01116	transport.Major Intrinsic Proteins.PIP	1.08	0	0	weakly similar to ( 103) AT2G39010 | Symbols: PIP2E, PIP2;6 | PIP2E (PLASMA MEMBRANE INTRINSIC PROTEIN 2E); water channel | chr2:16291564-16293746 FORWARDweakly similar to ( 104) PIP25_ORYSA Aquaporin PIP2.5 (Plasma membrane intrinsic protein 2.5) (OsPIP2.5) - Oryza sativa (Rice)weakly similar to ( 102) loc_os04g44060 12004.m09364 protein aquaporin PIP2.3, putative, expressed no original descript…
hv_13641	stress.abiotic.heat	-2.74	0	0	weakly similar to ( 154) AT5G12020 | Symbols: HSP17.6II | HSP17.6II (17.6 KDA CLASS II HEAT SHOCK PROTEIN) | chr5:3882409-3882876 REVERSEmoderately similar to ( 226) HSP21_MAIZE 17.5 kDa class II heat shock protein - Zea mays (Maize)moderately similar to ( 209) loc_os01g08860 12001.m150501 protein 17.5 kDa class II heat shock protein, putative, expressed no original description
hv_27013	RNA.regulation of transcription.Global transcription factor grodown	-1.38	0	0	weakly similar to ( 120) loc_os05g41510 12005.m08326 protein SH2 motif, putative, expressed no original description
hv_03049	transport.metabolite transporters at the mitochondrial membrane	1.53	0	0	moderately similar to ( 342) AT2G22500 | Symbols: UCP5, ATPUMP5, DIC1 | UCP5 (UNCOdownLING PROTEIN 5); binding | chr2:9563531-9564472 REVERSEmoderately similar to ( 431) loc_os08g37370 12008.m07723 protein mitochondrial 2-oxoglutarate/malate carrier protein, putative, expressed no original description
hv_38987	protein.synthesis.ribosomal protein.eukaryotic.60S subunit.L10A	-1.04	0	0	moderately similar to ( 345) AT1G08360 | Symbols: | 60S ribosomal protein L10A (RPL10aA) | chr1:2636231-2637694 FORWARDmoderately similar to ( 255) RL10A_CHLRE 60S ribosomal protein L10a - Chlamydomonas reinhardtiimoderately similar to ( 361) loc_os02g21660 12002.m33980 protein 60S ribosomal protein L10a-1, putative, expressed no original description
hv_29640	protein.postranslational modification	1.01	0	0	weakly similar to ( 127) AT4G31750 | Symbols: WIN2 | WIN2 (HOPW1-1-INTERACTING 2); protein serine/threonine phosphatase | chr4:15364657-15367207 REVERSEweakly similar to ( 145) loc_os06g48300 12006.m09356 protein protein phosphatase 2C isoform epsilon, putative, expressed no original description
hv_11164	development.unspecified	-1.88	0	0	very weakly similar to (88.2) AT2G17850 | Symbols: | FUNCTIONS IN: molecular_function unknown; INVOLVED IN: aging; LOCATED IN: endomembrane system; EXPRESSED IN: 9 plant structures; EXPRESSED DURING: 9 growth stages; CONTAINS InterPro DOMAIN/s: Rhodanese-like (InterPro:IPR001763); BEST Arabidopsis thaliana protein match is: unknown protein (TAIR:AT5G66170.2); Has 1960 Blast hits to 1954 proteins …
hv_06222	RNA.processing.degradation dicer	-2.39	0	0	moderately similar to ( 323) AT3G43920 | Symbols: DCL3, ATDCL3 | ribonuclease III family protein | chr3:15753548-15760830 FORWARDhighly similar to ( 527) loc_os01g68120 12001.m12915 protein DCL3, putative, expressed no original description
hv_15469	nucleotide metabolism.degradation	-1.72	0	0	moderately similar to ( 253) AT3G48540 | Symbols: | cytidine/deoxycytidylate deaminase family protein | chr3:17989798-17992015 REVERSEmoderately similar to ( 275) loc_os01g55974 12001.m43498 protein deoxycytidylate deaminase, putative, expressed no original description
hv_20918	RNA.regulation of transcription.putative transcription regulator	-1.91	0	0	weakly similar to ( 171) AT2G33620 | Symbols: | DNA-binding family protein / AT-hook protein 1 (AHP1) | chr2:14234749-14236563 FORWARDmoderately similar to ( 338) loc_os04g49990 12004.m35192 protein AT-hook protein 1, putative, expressed no original description
hv_02483	protein.targeting.peroxisomes	-1.44	0	0	moderately similar to ( 443) AT5G56290 | Symbols: PEX5, ATPEX5 | PEX5 (PEROXIN 5); peroxisome matrix targeting signal-1 binding / protein binding | chr5:22786655-22791972 FORWARDhighly similar to ( 803) loc_os08g39080 12008.m26523 protein peroxisomal targeting signal receptor, putative, expressed no original description
hv_46040	RNA.regulation of transcription.unclassified	-1.09	0	0	weakly similar to ( 103) AT1G01300 | Symbols: | aspartyl protease family protein | chr1:117065-118522 FORWARDweakly similar to ( 102) loc_os02g21040 12002.m07344 protein aspartic proteinase nepenthesin-2 precursor, putative, expressed no original description
hv_36022	not assigned.unknown	-1.02	0	0	no original description
hv_10851	lipid metabolism.lipid degradation.lysophospholipases	1.36	0	0	moderately similar to ( 440) AT4G38690 | Symbols: | 1-phosphatidylinositol phosphodiesterase-related | chr4:18074743-18075699 REVERSEhighly similar to ( 544) loc_os09g36520 12009.m06601 protein ki1 protein, putative, expressed no original description
hv_43454	RNA.regulation of transcription.Bromodomain proteins	1.29	0	0	very weakly similar to (84.0) AT2G44430 | Symbols: | DNA-binding bromodomain-containing protein | chr2:18333603-18336165 FORWARDmoderately similar to ( 328) loc_os09g31454 12009.m06264 protein myb-like DNA-binding domain containing protein, expressed no original description
hv_46230	not assigned.unknown	1.06	0	0	no original description
hv_23055	not assigned.unknown	-1.08	0	0	weakly similar to ( 130) loc_os10g08660 12010.m04214 protein transposon protein, putative, CACTA, En/Spm sub-class no original description
hv_46135	not assigned.unknown	-2.22	0	0	no original description
hv_15719	misc.gluco-, galacto- and mannosidases.beta-galactosidase	-1.5	0	0	moderately similar to ( 449) AT5G63810 | Symbols: BGAL10 | BGAL10 (beta-galactosidase 10); beta-galactosidase/ catalytic/ cation binding | chr5:25537242-25541315 FORWARDmoderately similar to ( 396) BGAL_ASPOF Beta-galactosidase precursor (EC 3.2.1.23) (Lactase) - Asparagus officinalis (Garden asparagus)highly similar to ( 803) loc_os01g65460 12001.m42774 protein beta-galactosidase precursor, puta…
hv_38674	protein.postranslational modification	1.16	0	0	weakly similar to ( 113) AT2G37840 | Symbols: | protein kinase family protein | chr2:15853108-15856047 FORWARDmoderately similar to ( 248) loc_os03g16130 12003.m35149 protein ATP binding protein, putative, expressed no original description
hv_01361	misc.acid and other phosphatases	-2.38	0	0	weakly similar to ( 136) AT2G37560 | Symbols: ORC2, ATORC2 | ORC2 (ORIGIN RECOGNITION COMPLEX SECOND LARGEST SUBUNIT 2); DNA replication origin binding / protein binding | chr2:15759568-15761116 FORWARDweakly similar to ( 176) loc_os03g08640 12003.m101218 protein origin recognition complex subunit 2, putative, expressed no original description
hv_06833	cell.organisation	-1.99	0	0	weakly similar to ( 112) loc_os06g36080 12006.m08145 protein kinesin motor domain containing protein, expressed no original description
hv_40280	signalling.phosphinositides.inositol-1,3,4-trisphosphate 5/6-kinase	-1.61	0	0	weakly similar to ( 111) AT4G08170 | Symbols: | inositol 1,3,4-trisphosphate 5/6-kinase family protein | chr4:5163707-5166094 REVERSEweakly similar to ( 157) loc_os03g12840 12003.m06732 protein inositol-tetrakisphosphate 1-kinase 3, putative, expressed no original description
hv_36421	not assigned.no ontology	-2.63	0	0	weakly similar to ( 131) loc_os03g10080 12003.m35073 protein expressed protein no original description
hv_27134	not assigned.unknown	1.66	0	0	no original description
hv_24659	not assigned.no ontology.formin homology 2 domain-containing protein	1.39	0	0	weakly similar to ( 167) AT1G24150 | Symbols: ATFH4, FH4 | FH4 (FORMIN HOMOLOGUE 4); actin binding / protein binding | chr1:8549518-8551910 FORWARDmoderately similar to ( 303) loc_os02g50570 12002.m10091 protein actin binding protein, putative, expressed no original description
hv_19931	protein.degradation.aspartate protease	-1.09	0	0	weakly similar to ( 150) AT1G05840 | Symbols: | aspartyl protease family protein | chr1:1762843-1766150 REVERSEmoderately similar to ( 237) loc_os04g26834 12004.m07808 protein pepsin A, putative, expressed no original description
hv_06391	misc.gluco-, galacto- and mannosidases	-2.01	0	0	weakly similar to ( 131) AT4G22100 | Symbols: BGLU3 | BGLU3 (BETA GLUCOSIDASE 2); catalytic/ cation binding / hydrolase, hydrolyzing O-glycosyl compounds | chr4:11707370-11709932 REVERSEmoderately similar to ( 239) loc_os01g70520 12001.m43365 protein beta-glucosidase homolog precursor, putative, expressed no original description
hv_09946	not assigned.unknown	1.66	0	0	moderately similar to ( 203) AT3G55420 | Symbols: | unknown protein | chr3:20547920-20548570 FORWARDmoderately similar to ( 336) loc_os12g38320 12012.m07618 protein expressed protein no original description
hv_36164	tetrapyrrole synthesis.magnesium chelatase	-1.5	0	0	moderately similar to ( 481) AT1G08520 | Symbols: PDE166, CHLD | CHLD; ATP binding / magnesium chelatase/ nucleoside-triphosphatase/ nucleotide binding | chr1:2696538-2700819 FORWARDmoderately similar to ( 491) CHLD_PEA Magnesium-chelatase subunit chlD, chloroplast precursor (EC 6.6.1.1) (Mg-protoporphyrin IX chelatase) (Mg-chelatase subunit D) - Pisum sativum (Garden pea)moderately similar to ( …
hv_20457	lipid metabolism.FA synthesis and FA elongation.acyl-CoA binding protein	-1.11	0	0	weakly similar to ( 135) AT5G53470 | Symbols: ACBP1, ACBP | ACBP1 (ACYL-COA BINDING PROTEIN 1); acyl-CoA binding / lead ion binding | chr5:21710497-21712391 FORWARDweakly similar to ( 169) loc_os04g58550 12004.m10737 protein acyl-CoA-binding domain-containing protein 6, putative, expressed no original description
hv_42431	signalling.receptor kinases.leucine rich repeat XI	-1.61	0	0	moderately similar to ( 299) AT1G07650 | Symbols: | leucine-rich repeat transmembrane protein kinase, putative | chr1:2359817-2366423 REVERSEweakly similar to ( 129) RPK1_IPONI Receptor-like protein kinase precursor (EC 2.7.11.1) - Ipomoea nil (Japanese morning glory) (Pharbitis nil)moderately similar to ( 421) loc_os09g17630 12009.m05021 protein receptor-like protein kinase 2, putative, expresse…
hv_19009	PS.lightreaction.cyclic electron flow-chlororespiration	-3.1	0	0	weakly similar to ( 177) ATCG01010 | Symbols: NDHF | Chloroplast encoded NADH dehydrogenase unit. | chrC:110398-112638 REVERSEmoderately similar to ( 231) NU5C_WHEAT NAD(P)H-quinone oxidoreductase chain 5, chloroplast (EC 1.6.5.-) (NAD(P)H dehydrogenase, chain 5) (NADH-plastoquinone oxidoreductase chain 5) - Triticum aestivum (Wheat)moderately similar to ( 224) loc_osp1g00880 11562.m00079 protein…
hv_03148	misc.oxidases - copper, flavone etc	1.29	0	0	very weakly similar to (90.1) AT4G21580 | Symbols: | oxidoreductase, zinc-binding dehydrogenase family protein | chr4:11475822-11477514 FORWARDweakly similar to ( 119) loc_os02g56180 12002.m10642 protein quinone oxidoreductase, putative, expressed no original description
hv_43847	not assigned.unknown	4.58	0	0	no original description
hv_07298	not assigned.unknown	-1.27	0	0	weakly similar to ( 102) AT2G27090 | Symbols: | unknown protein | chr2:11567691-11570345 REVERSEmoderately similar to ( 216) loc_os03g20530 12003.m07460 protein expressed protein no original description
hv_22791	not assigned.unknown	-1.61	0	0	moderately similar to ( 251) loc_os10g21940 12010.m05204 protein expressed protein no original description
hv_05104	not assigned.unknown	-1.57	0	0	weakly similar to ( 120) AT2G21385 | Symbols: | unknown protein | chr2:9150162-9151752 FORWARDweakly similar to ( 161) loc_os09g36130 12009.m06562 protein expressed protein no original description
hv_20266	not assigned.unknown	-2.11	0	0	moderately similar to ( 365) AT5G10010 | Symbols: | unknown protein | chr5:3128098-3131452 FORWARDhighly similar to ( 521) loc_os04g56590 12004.m35061 protein ATP/GTP binding protein, putative, expressed no original description
hv_25250	not assigned.unknown	3.33	0	0	no original description
hv_12596	misc.UDP glucosyl and glucoronyl transferases	2.09	0	0	weakly similar to ( 145) AT5G54690 | Symbols: GAUT12, LGT6, IRX8 | GAUT12 (GALACTURONOSYLTRANSFERASE 12); polygalacturonate 4-alpha-galacturonosyltransferase/ transferase, transferring glycosyl grodowns / transferase, transferring hexosyl grodowns | chr5:22219435-22221769 REVERSEmoderately similar to ( 280) loc_os01g52710 12001.m11444 protein transferase, transferring glycosyl grodowns, putative,…
hv_26035	not assigned.unknown	1.87	0	0	no original description
hv_27064	not assigned.unknown	-1.6	0	0	weakly similar to ( 155) loc_os08g10590 12008.m05191 protein expressed protein no original description
hv_03560	DNA.synthesis/chromatin structure	-1.51	0	0	weakly similar to ( 129) AT1G08260 | Symbols: EMB529 | TIL1 (TILTED 1); DNA binding / DNA-directed DNA polymerase/ nucleic acid binding / nucleotide binding / zinc ion binding | chr1:2590944-2606892 FORWARDmoderately similar to ( 239) loc_os02g30800 12002.m08223 protein DNA polymerase family B, exonuclease domain containing protein, expressed no original description
hv_24279	not assigned.unknown	-1.5	0	0	very weakly similar to (92.8) AT1G49975 | Symbols: | unknown protein | chr1:18504845-18505431 FORWARDweakly similar to ( 179) loc_os03g52130 12003.m10190 protein expressed protein no original description
hv_12458	signalling.light	-1.34	0	0	moderately similar to ( 201) loc_os03g08370 12003.m06345 protein transposon protein, putative, unclassified, expressed no original description
hv_08732	not assigned.unknown	-2.54	0	0	very weakly similar to (92.8) AT5G24860 | Symbols: FPF1 | FPF1 (FLOWERING PROMOTING FACTOR 1) | chr5:8541822-8542154 FORWARDweakly similar to ( 145) loc_os07g47450 12007.m08962 protein flowering promoting factor-like 1, putative, expressed no original description
hv_45067	not assigned.unknown	1.09	0	0	no original description
hv_07735	hormone metabolism.auxin.induced-regulated-responsive-activated	2.42	0	0	very weakly similar to (82.8) IAA14_ORYSA Auxin-responsive protein IAA14 (Indoleacetic acid-induced protein 14) - Oryza sativa (Rice)very weakly similar to (82.8) loc_os03g58350 12003.m10745 protein OsIAA14 - Auxin-responsive Aux/IAA gene family member, expressed no original description
hv_22801	protein.degradation.ubiquitin.ubiquitin	1.23	0	0	very weakly similar to (83.6) AT3G52590 | Symbols: UBQ1, EMB2167, ERD16, HAP4 | UBQ1 (UBIQUITIN EXTENSION PROTEIN 1); protein binding / structural constituent of ribosome | chr3:19505668-19506681 FORWARDvery weakly similar to (84.7) UBIQ_CHLRE Ubiquitin - Chlamydomonas reinhardtiivery weakly similar to (83.6) loc_os09g39500 12009.m60242 protein ubiquitin fusion protein, putative, expressed no ori…
hv_39804	not assigned.unknown	1.15	0	0	weakly similar to ( 187) AT1G67570 | Symbols: | unknown protein | chr1:25325318-25326938 FORWARDmoderately similar to ( 351) loc_os08g03430 12008.m26562 protein expressed protein no original description
hv_41800	DNA.synthesis/chromatin structure.histone	1.03	0	0	weakly similar to ( 130) AT4G27230 | Symbols: HTA2 | HTA2 (histone H2A); DNA binding | chr4:13637515-13638325 REVERSEweakly similar to ( 133) H2AXB_ORYSA Probable histone H2AXb - Oryza sativa (Rice)weakly similar to ( 133) loc_os12g34510 12012.m07245 protein histone H2A, putative, expressed no original description
hv_02856	protein.degradation.ubiquitin.E3.SCF.FBOX	1.41	0	0	moderately similar to ( 207) AT1G55270 | Symbols: | kelch repeat-containing F-box family protein | chr1:20618333-20619925 REVERSEmoderately similar to ( 295) loc_os02g10850 12002.m06383 protein ring canal kelch, putative, expressed no original description
hv_30559	PS.lightreaction.cyclic electron flow-chlororespiration	-2.83	0	0	weakly similar to ( 162) ATCG01110 | Symbols: NDHH | Encodes the 49KDa plastid NAD(P)H dehydrogenase subunit H protein. Its transcription is regulated by an ndhF-specific plastid sigma factor, SIG4. | chrC:122011-123192 REVERSEmoderately similar to ( 202) NDHH_HORVU NAD(P)H-quinone oxidoreductase chain H, chloroplast (EC 1.6.5.-) (NAD(P)H dehydrogenase, chain H) (NADH-plastoquinone oxidoreductase…
hv_16593	development.unspecified	1.56	0	0	moderately similar to ( 322) AT4G24220 | Symbols: VEP1, AWI31 | VEP1 (VEIN PATTERNING 1); binding / catalytic | chr4:12565219-12566474 FORWARDmoderately similar to ( 459) loc_os03g32170 12003.m08461 protein progesterone 5-beta-reductase, putative, expressed no original description
hv_14766	not assigned.unknown	1.29	0	0	weakly similar to ( 102) loc_os06g05950 12006.m091606 protein expressed protein no original description
hv_18863	not assigned.unknown	1.34	0	0	very weakly similar to (90.1) AT3G54200 | Symbols: | FUNCTIONS IN: molecular_function unknown; INVOLVED IN: biological_process unknown; LOCATED IN: anchored to plasma membrane, plasma membrane; EXPRESSED IN: 23 plant structures; EXPRESSED DURING: 14 growth stages; CONTAINS InterPro DOMAIN/s: Harpin-induced 1 (InterPro:IPR010847); BEST Arabidopsis thaliana protein match is: unknown protein (TAIR:A…
hv_30484	protein.assembly and cofactor ligation	-3.13	0	0	weakly similar to ( 156) ATCG00360 | Symbols: YCF3 | Encodes a protein required for photosystem I assembly and stability. In Chlamydomonas reinhardtii, this protein seems to act as a PSI specific chaperone facilitating the assembly of the complex by interacting with PsaA and PsaD. A loss of function mutation in tobacco leads to a loss of photosystem I. | chrC:42584-43751 REVERSEweakly similar to …
hv_13987	not assigned.no ontology	1.04	0	0	moderately similar to ( 290) AT1G76990 | Symbols: ACR3 | ACR3; amino acid binding | chr1:28933387-28935179 FORWARDmoderately similar to ( 365) loc_os02g34990 12002.m33394 protein amino acid binding protein, putative, expressed no original description
hv_31445	protein.degradation.ubiquitin.E3.SCF.FBOX	1.02	0	0	weakly similar to ( 125) loc_os02g33400 12002.m08433 protein F-box domain containing protein, expressed no original description
hv_06296	protein.degradation.ubiquitin.E3.SCF.FBOX	1.2	0	0	moderately similar to ( 208) loc_os01g52980 12001.m11471 protein ribosomal RNA apurinic site specific lyase, putative, expressed no original description
hv_33876	not assigned.unknown	-1.55	0	0	no original description
hv_23151	not assigned.unknown	-1.34	0	0	weakly similar to ( 192) loc_os03g29960 12003.m08257 protein expressed protein no original description
hv_18303	signalling.calcium	-1.85	0	0	moderately similar to ( 320) AT4G17615 | Symbols: CBL1, ATCBL1, SCABP5 | CBL1 (CALCINEURIN B-LIKE PROTEIN 1); calcium ion binding | chr4:9817981-9818995 FORWARDmoderately similar to ( 356) loc_os10g41510 12010.m06915 protein calcineurin B-like protein 9, putative, expressed no original description
hv_02_00078	protein.postranslational modification	-1.57	0	0	very weakly similar to (84.7) AT3G12690 | Symbols: AGC1.5 | AGC1.5 (AGC KINASE 1.5); kinase | chr3:4030596-4032400 REVERSEvery weakly similar to (81.3) G11A_ORYSA Protein kinase G11A (EC 2.7.11.1) - Oryza sativa (Rice)weakly similar to ( 107) loc_os12g01140 12012.m073726 protein phototropin-1, putative, expressed no original description
hv_12942	not assigned.unknown	-1.17	0	0	moderately similar to ( 307) AT2G47980 | Symbols: SCC3, ATSCC3 | SCC3 (SISTER-CHROMATID COHESION PROTEIN 3); binding | chr2:19631423-19636795 FORWARDmoderately similar to ( 420) loc_os05g09620 12005.m27556 protein sister-chromatide cohesion protein, putative, expressed no original description
hv_03697	RNA.regulation of transcription.putative transcription regulator	-3.65	0	0	very weakly similar to (85.9) loc_os02g42200 12002.m100290 protein expressed protein no original description
hv_19312	not assigned.unknown	-2.37	0	0	weakly similar to ( 135) loc_os09g04240 12009.m03793 protein retrotransposon protein, putative, unclassified no original description
hv_40499	protein.degradation.ubiquitin.ubiquitin	1.19	0	0	highly similar to ( 675) AT5G20620 | Symbols: UBQ4 | UBQ4; protein binding | chr5:6973315-6974463 REVERSEweakly similar to ( 162) IN37_SPIOL 37 kDa inner envelope membrane protein, chloroplast precursor (E37) - Spinacia oleracea (Spinach)highly similar to ( 677) loc_os06g46770 12006.m091761 protein polyubiquitin containing 7 ubiquitin monomers, putative, expressed no original description
hv_04439	not assigned.no ontology	-1.19	0	0	moderately similar to ( 298) loc_os06g41710 12006.m08703 protein MORC family CW-type zinc finger 3, putative, expressed no original description
hv_11786	RNA.regulation of transcription.unclassified	-1.47	0	0	moderately similar to ( 294) AT4G36860 | Symbols: | zinc ion binding | chr4:17358580-17361189 REVERSEmoderately similar to ( 359) loc_os12g40490 12012.m07833 protein zinc ion binding protein, putative, expressed no original description
hv_36993	signalling.receptor kinases.DUF 26	-2.68	0	0	moderately similar to ( 469) AT1G07650 | Symbols: | leucine-rich repeat transmembrane protein kinase, putative | chr1:2359817-2366423 REVERSEmoderately similar to ( 229) NORK_MEDTR Nodulation receptor kinase precursor (EC 2.7.11.1) (Does not make infections protein 2) (Symbiosis receptor-like kinase) (MtSYMRK) - Medicago truncatula (Barrel medic)highly similar to ( 553) loc_os09g17630 12009.m0502…
hv_05379	not assigned.unknown	1.22	0	0	very weakly similar to (89.4) AT1G52140 | Symbols: | unknown protein | chr1:19407559-19408185 REVERSEmoderately similar to ( 242) loc_os06g36070 12006.m08144 protein expressed protein no original description
hv_07675	RNA.regulation of transcription.C2H2 zinc finger family	1.13	0	0	weakly similar to ( 158) ZFP1_WHEAT Zinc-finger protein 1 (WZF1) - Triticum aestivum (Wheat)weakly similar to ( 124) loc_os03g55540 12003.m10467 protein zinc-finger protein 1, putative, expressed no original description
hv_35898	not assigned.unknown	-2.23	0	0	no original description
hv_38558	major CHO metabolism.synthesis.starch.starch synthase	-1.2	0	0	weakly similar to ( 170) AT1G32900 | Symbols: | starch synthase, putative | chr1:11920582-11923506 REVERSEmoderately similar to ( 215) SSG1B_HORVU Granule-bound starch synthase 1b, chloroplast precursor (EC 2.4.1.242) (Granule-bound starch synthase Ib) (Fragment) - Hordeum vulgare (Barley)moderately similar to ( 204) loc_os07g22930 12007.m29139 protein granule-bound starch synthase 1b, chloroplas…
hv_05468	protein.postranslational modification	2.92	0	0	moderately similar to ( 441) AT4G31750 | Symbols: WIN2 | WIN2 (HOPW1-1-INTERACTING 2); protein serine/threonine phosphatase | chr4:15364657-15367207 REVERSEmoderately similar to ( 484) loc_os06g48300 12006.m09356 protein protein phosphatase 2C isoform epsilon, putative, expressed no original description
hv_42059	DNA.synthesis/chromatin structure	-1.25	0	0	moderately similar to ( 246) AT5G62410 | Symbols: SMC2, TTN3, ATCAP-E1, ATSMC4 | SMC2 (STRUCTURAL MAINTENANCE OF CHROMOSOMES 2); transporter | chr5:25056308-25062436 FORWARDmoderately similar to ( 269) loc_os01g67740 12001.m12878 protein mitotic chromosome and X-chromosome-associated protein mix-1, putative, expressed no original description
hv_01126	protein.degradation.ubiquitin.E3.SCF.FBOX	1.58	0	0	weakly similar to ( 129) loc_os07g35070 12007.m07763 protein F-box protein interaction domain containing protein no original description
hv_10506	TCA / org transformation.carbonic anhydrases	-1.22	0	0	moderately similar to ( 246) AT5G14740 | Symbols: CA2, CA18, BETA CA2 | CA2 (CARBONIC ANHYDRASE 2); carbonate dehydratase/ zinc ion binding | chr5:4758257-4762315 FORWARDmoderately similar to ( 367) CAHC_HORVU Carbonic anhydrase, chloroplast precursor (EC 4.2.1.1) (Carbonate dehydratase) - Hordeum vulgare (Barley)moderately similar to ( 342) loc_os01g45274 12001.m150428 protein carbonic anhydrase…
hv_17170	RNA.regulation of transcription.unclassified	-2.33	0	0	weakly similar to ( 119) AT5G25490 | Symbols: | zinc finger (Ran-binding) family protein | chr5:8876639-8877339 FORWARDmoderately similar to ( 215) loc_os01g37460 12001.m10036 protein zinc finger protein, putative, expressed no original description
hv_42026	not assigned.unknown	-1.61	0	0	weakly similar to ( 194) AT1G24706 | Symbols: | unknown protein | chr1:8742210-8755243 FORWARDhighly similar to ( 508) loc_os01g68810 12001.m12983 protein expressed protein no original description
hv_42038	not assigned.unknown	-1.2	0	0	weakly similar to ( 121) AT5G55570 | Symbols: | unknown protein | chr5:22514587-22515260 REVERSEweakly similar to ( 154) loc_os01g55670 12001.m11724 protein expressed protein no original description
hv_05814	not assigned.unknown	-1.32	0	0	weakly similar to ( 164) loc_os06g38210 12006.m31806 protein expressed protein no original description
hv_09626	signalling.receptor kinases.DUF 26	-1.16	0	0	weakly similar to ( 120) loc_os11g39370 12011.m28845 protein BRASSINOSTEROID INSENSITIVE 1-associated receptor kinase 1 precursor, putative, expressed no original description
hv_37707	not assigned.unknown	-1.43	0	0	very weakly similar to (87.0) AT3G29450 | Symbols: | FUNCTIONS IN: molecular_function unknown; INVOLVED IN: biological_process unknown; LOCATED IN: endomembrane system; BEST Arabidopsis thaliana protein match is: hAT dimerisation domain-containing protein (TAIR:AT1G19260.1); Has 263 Blast hits to 248 proteins in 24 species: Archae - 0; Bacteria - 0; Metazoa - 149; Fungi - 0; Plants - 114; Viruses…
hv_01084	signalling.receptor kinases.leucine rich repeat XI	-2.37	0	0	weakly similar to ( 131) AT3G47090 | Symbols: | leucine-rich repeat transmembrane protein kinase, putative | chr3:17341512-17344645 REVERSEweakly similar to ( 108) RPK1_IPONI Receptor-like protein kinase precursor (EC 2.7.11.1) - Ipomoea nil (Japanese morning glory) (Pharbitis nil)weakly similar to ( 174) loc_os07g03000 12007.m04771 protein receptor-like protein kinase precursor, putative, expres…
hv_21889	not assigned.no ontology.pentatricopeptide (PPR) repeat-containing protein	-1.19	0	0	weakly similar to ( 171) AT5G59900 | Symbols: | pentatricopeptide (PPR) repeat-containing protein | chr5:24123983-24126706 REVERSEweakly similar to ( 102) RF1_ORYSA Rf1 protein, mitochondrial precursor (PPR protein) (Fertility restorer) (Restorer for CMS) - Oryza sativa (Rice)moderately similar to ( 283) loc_os01g06000 12001.m07231 protein expressed protein no original description
hv_24739	secondary metabolism.phenylpropanoids.lignin biosynthesis.CAD	1.19	0	0	weakly similar to ( 125) AT4G39330 | Symbols: ATCAD9, CAD9 | CAD9 (CINNAMYL ALCOHOL DEHYDROGENASE 9); binding / catalytic/ oxidoreductase/ zinc ion binding | chr4:18291268-18292740 FORWARDweakly similar to ( 125) MTDH_MESCR Probable mannitol dehydrogenase (EC 1.1.1.255) (NAD-dependent mannitol dehydrogenase) - Mesembryanthemum crystallinum (Common ice plant)weakly similar to ( 163) loc_os09g23550…
hv_04357	protein.folding	-1.11	0	0	weakly similar to ( 121) AT3G12340 | Symbols: | FK506 binding / peptidyl-prolyl cis-trans isomerase | chr3:3925720-3929346 REVERSEmoderately similar to ( 203) loc_os09g12270 12009.m04489 protein FK506-binding protein 39 kDa, putative, expressed no original description
hv_38489	RNA.regulation of transcription.WRKY domain transcription factor family	-1.56	0	0	weakly similar to ( 156) AT5G41570 | Symbols: WRKY24, ATWRKY24 | WRKY24; transcription factor | chr5:16624220-16625689 FORWARDweakly similar to ( 172) loc_os01g53260 12001.m11495 protein OsWRKY23 - Sdownerfamily of rice TFs having WRKY and zinc finger domains, expressed no original description
hv_03804	protein.synthesis.misc	-1.35	0	0	weakly similar to ( 193) AT2G39260 | Symbols: | RNA binding / binding / protein binding | chr2:16392288-16399588 REVERSEmoderately similar to ( 227) loc_os02g42040 12002.m09241 protein regulator of nonsense transcripts 2, putative, expressed no original description
hv_32686	metal handling.acquisition	1.23	0	0	weakly similar to ( 121) AT1G01580 | Symbols: FRO2, FRD1, ATFRO2 | FRO2 (FERRIC REDUCTION OXIDASE 2); ferric-chelate reductase | chr1:209395-212810 FORWARD no original description
hv_03156	protein.degradation.ubiquitin.E3.RING	1.77	0	0	weakly similar to ( 129) AT3G05200 | Symbols: ATL6 | ATL6; protein binding / zinc ion binding | chr3:1477377-1478573 FORWARDmoderately similar to ( 316) loc_os02g52210 12002.m10252 protein RING/C3HC4/PHD zinc finger-like protein, putative, expressed no original description
hv_42526	cell.organisation	1.43	0	0	very weakly similar to (94.7) loc_os03g42350 12003.m09292 protein ankyrin-like protein, putative, expressed no original description
hv_23273	not assigned.unknown	-1.92	0	0	moderately similar to ( 213) AT4G32820 | Symbols: | binding | chr4:15831679-15841454 REVERSE no original description
hv_14831	not assigned.no ontology	-1.96	0	0	moderately similar to ( 225) AT5G53490 | Symbols: | thylakoid lumenal 17.4 kDa protein, chloroplast | chr5:21723488-21724621 REVERSEmoderately similar to ( 223) loc_os10g35810 12010.m06399 protein uncharacterized low-complexity proteins, putative, expressed no original description
hv_18637	cell.organisation	-1.77	0	0	weakly similar to ( 168) AT5G37590 | Symbols: | binding | chr5:14927403-14932709 REVERSE no original description
hv_33110	not assigned.unknown	-1.71	0	0	no original description
hv_07741	not assigned.unknown	-2.13	0	0	weakly similar to ( 119) AT4G13750 | Symbols: | ATP binding | chr4:7975191-7987558 FORWARDweakly similar to ( 149) loc_os03g58910 12003.m35467 protein expressed protein no original description
hv_27077	not assigned.unknown	-2.21	0	0	very weakly similar to (94.4) loc_os09g30070 12009.m06158 protein expressed protein no original description
hv_07023	not assigned.unknown	1.25	0	0	no original description
hv_04972	protein.folding	-1.24	0	0	highly similar to ( 858) AT3G11830 | Symbols: | chaperonin, putative | chr3:3732734-3736156 FORWARDmoderately similar to ( 251) TCPE1_AVESA T-complex protein 1 subunit epsilon (TCP-1-epsilon) (CCT-epsilon) (TCP-K19) - Avena sativa (Oat)highly similar to ( 898) loc_os06g47320 12006.m09258 protein T-complex protein 1 subunit eta, putative, expressed no original description
hv_02921	development.unspecified	-1.29	0	0	weakly similar to ( 148) AT1G29030 | Symbols: | apoptosis inhibitory 5 (API5) family protein | chr1:10129201-10133697 REVERSEmoderately similar to ( 241) loc_os02g20930 12002.m07333 protein apoptosis inhibitor 5, putative, expressed no original description
hv_23215	RNA.regulation of transcription.putative transcription regulator	-1.69	0	0	weakly similar to ( 111) AT2G18090 | Symbols: | PHD finger family protein / SWIB complex BAF60b domain-containing protein / GYF domain-containing protein | chr2:7864501-7867317 FORWARDweakly similar to ( 183) loc_os05g34780 12005.m07708 protein retrotransposon protein, putative, Ty3-gypsy subclass, expressed no original description
hv_17624	secondary metabolism.isoprenoids.non-mevalonate pathway.geranylgeranyl pyrophosphate synthase	1.44	0	0	weakly similar to ( 126) AT4G36810 | Symbols: GGPS1 | GGPS1 (GERANYLGERANYL PYROPHOSPHATE SYNTHASE 1); farnesyltranstransferase | chr4:17343513-17344628 FORWARDweakly similar to ( 129) GGPPS_SINAL Geranylgeranyl pyrophosphate synthetase, chloroplast precursor (GGPP synthetase) (GGPS) [Includes: Dimethylallyltranstransferase (EC 2.5.1.1); Geranyltranstransferase (EC 2.5.1.10); Farnesyltranstransfe…
hv_03700	RNA.regulation of transcription.putative transcription regulator	-1.72	0	0	weakly similar to ( 150) loc_os02g42200 12002.m100290 protein expressed protein no original description
hv_44034	not assigned.unknown	-3	0	0	no original description
hv_46438	RNA.regulation of transcription.putative transcription regulator	1.23	0	0	weakly similar to ( 172) loc_os02g42200 12002.m100290 protein expressed protein no original description
hv_22979	not assigned.unknown	1.17	0	0	weakly similar to ( 133) AT5G01750 | Symbols: | unknown protein | chr5:290034-291109 FORWARDmoderately similar to ( 308) loc_os03g60220 12003.m10915 protein expressed protein no original description
hv_09904	cell.organisation	-1.25	0	0	weakly similar to ( 144) AT2G47500 | Symbols: | ATP binding / microtubule motor | chr2:19493247-19497882 FORWARDweakly similar to ( 177) loc_os12g36100 12012.m073854 protein kinesin-4, putative, expressed no original description
hv_41846	protein.postranslational modification.kinase.receptor like cytoplasmatic kinase VII	1.12	0	0	highly similar to ( 531) AT3G51550 | Symbols: FER | FER (FERONIA); kinase/ protein kinase | chr3:19117877-19120564 REVERSEmoderately similar to ( 226) NORK_MEDTR Nodulation receptor kinase precursor (EC 2.7.11.1) (Does not make infections protein 2) (Symbiosis receptor-like kinase) (MtSYMRK) - Medicago truncatula (Barrel medic)highly similar to ( 571) loc_os03g21540 12003.m07558 protein protein k…
hv_16801	not assigned.unknown	-2.26	0	0	very weakly similar to (90.9) AT5G18920 | Symbols: | unknown protein | chr5:6310095-6310623 FORWARDweakly similar to ( 110) loc_os05g33514 12005.m27502 protein expressed protein no original description
hv_18381	signalling.calcium	2.42	0	0	weakly similar to ( 121) loc_os05g24780 12005.m06772 protein calcium-binding protein CAST, putative, expressed no original description
hv_00872	not assigned.unknown	-1.04	0	0	weakly similar to ( 199) AT1G14990 | Symbols: | unknown protein | chr1:5167354-5168151 REVERSEmoderately similar to ( 234) loc_os01g42120 12001.m10479 protein expressed protein no original description
hv_04333	not assigned.no ontology.C2 domain-containing protein	-1.67	0	0	moderately similar to ( 268) AT3G59660 | Symbols: | C2 domain-containing protein / GRAM domain-containing protein | chr3:22034426-22038484 REVERSEmoderately similar to ( 393) loc_os09g34130 12009.m06462 protein GRAM domain containing protein, expressed no original description
hv_01628	RNA.regulation of transcription.C2H2 zinc finger family	-1.13	0	0	weakly similar to ( 137) AT3G13810 | Symbols: AtIDD11 | AtIDD11 (Arabidopsis thaliana Indeterminate(ID)-Domain 11); nucleic acid binding / transcription factor/ zinc ion binding | chr3:4544941-4547300 FORWARDmoderately similar to ( 270) loc_os07g39310 12007.m08173 protein zinc finger, C2H2 type family protein, expressed no original description
hv_40182	transport.peptides and oligopeptides	1.12	0	0	moderately similar to ( 269) AT4G16370 | Symbols: ATOPT3, OPT3 | ATOPT3 (OLIGOPEPTIDE TRANSPORTER); oligopeptide transporter | chr4:9247514-9250071 REVERSEmoderately similar to ( 296) loc_os03g54000 12003.m34932 protein oligopeptide transporter 3, putative, expressed no original description
hv_04752	stress.biotic	-3.01	0	0	moderately similar to ( 218) loc_os01g71106 12001.m97573 protein NBS-LRR disease resistance protein, putative, expressed no original description
hv_31514	not assigned.unknown	-1.54	0	0	weakly similar to ( 117) loc_os05g08670 12005.m05382 protein transposon protein, putative, Mariner sub-class no original description
hv_19487	not assigned.unknown	-1.74	0	0	moderately similar to ( 212) AT3G01370 | Symbols: ATCFM2, CFM2 | ATCFM2 (CRM FAMILY MEMBER 2); RNA binding | chr3:139033-143477 FORWARDmoderately similar to ( 258) loc_os04g39060 12004.m08895 protein CRS1 / YhbY domain containing protein, expressed no original description
hv_17896	DNA.synthesis/chromatin structure.histone	-2.29	0	0	weakly similar to ( 156) AT5G02560 | Symbols: HTA12 | HTA12; DNA binding | chr5:575437-576456 FORWARDweakly similar to ( 183) H2A5_WHEAT Protein H2A.5 (wcH2A-2) - Triticum aestivum (Wheat)weakly similar to ( 167) loc_os03g17100 12003.m07141 protein histone H2A, putative, expressed no original description
hv_05568	RNA.processing.RNA helicase	1.07	0	0	moderately similar to ( 226) AT3G26560 | Symbols: | ATP-dependent RNA helicase, putative | chr3:9750122-9753719 REVERSEmoderately similar to ( 251) loc_os06g23530 12006.m07005 protein pre-mRNA-splicing factor ATP-dependent RNA helicase, putative, expressed no original description
hv_38395	transport.unspecified anions	-1.81	0	0	very weakly similar to (84.7) loc_os01g50860 12001.m11267 protein chloride channel protein CLC-e, putative, expressed no original description
hv_38681	redox.dismutases and catalases	-1.08	0	0	weakly similar to ( 182) AT5G18100 | Symbols: CSD3 | CSD3 (copper/zinc sdowneroxide dismutase 3); sdowneroxide dismutase | chr5:5987221-5988436 FORWARDweakly similar to ( 190) SODC2_MESCR Sdowneroxide dismutase [Cu-Zn] 2 (EC 1.15.1.1) - Mesembryanthemum crystallinum (Common ice plant)moderately similar to ( 248) loc_os03g11960 12003.m35095 protein sdowneroxide dismutase 2, putative, expressed no …
hv_36756	development.unspecified	1.62	0	0	moderately similar to ( 241) AT5G39610 | Symbols: ATNAC2, ORE1, ANAC092, ATNAC6 | ATNAC6 (ARABIDOPSIS NAC DOMAIN CONTAINING PROTEIN 6); protein heterodimerization/ protein homodimerization/ transcription factor | chr5:15858591-15859650 REVERSEmoderately similar to ( 213) NAC77_ORYSA NAC domain-containing protein 77 (ONAC077) (ONAC300) - Oryza sativa (Rice)moderately similar to ( 288) loc_os07g485…
hv_37334	not assigned.unknown	-1.66	0	0	no original description
hv_27269	not assigned.unknown	-1.65	0	0	no original description
hv_01099	redox.glutaredoxins	1.41	0	0	weakly similar to ( 105) loc_os07g46570 12007.m08874 protein electron transporter, putative, expressed no original description
hv_02_00052	not assigned.unknown	-1.61	0	0	no original description
hv_34266	not assigned.unknown	-1.74	0	0	no original description
hv_06195	not assigned.no ontology	-1.5	0	0	weakly similar to ( 137) loc_os01g64900 12001.m12603 protein HEAT repeat family protein, expressed no original description
hv_38742	cell.vesicle transport	-2.56	0	0	weakly similar to ( 160) AT1G51740 | Symbols: SYP81, ATUFE1, ATSYP81, UFE1 | SYP81 (SYNTAXIN OF PLANTS 81); SNAP receptor/ protein binding | chr1:19189063-19191188 FORWARDmoderately similar to ( 218) loc_os12g05810 12012.m073765 protein syntaxin 81, putative, expressed no original description
hv_11785	signalling.receptor kinases.leucine rich repeat XI	-1.58	0	0	very weakly similar to (94.0) AT2G34930 | Symbols: | disease resistance family protein | chr2:14737169-14739886 REVERSEvery weakly similar to (82.4) RPK1_IPONI Receptor-like protein kinase precursor (EC 2.7.11.1) - Ipomoea nil (Japanese morning glory) (Pharbitis nil)weakly similar to ( 166) loc_os11g36000 12011.m07453 protein expressed protein no original description
hv_22375	nucleotide metabolism.phosphotransfer and pyrophosphatases.adenylate kinase	-3.56	0	0	weakly similar to ( 114) AT5G35170 | Symbols: | adenylate kinase family protein | chr5:13419278-13423381 FORWARDvery weakly similar to (94.4) KADC_MAIZE Adenylate kinase, chloroplast (EC 2.7.4.3) (ATP-AMP transphosphorylase) - Zea mays (Maize)weakly similar to ( 137) loc_os08g19140 12008.m05984 protein ATP binding protein, putative, expressed no original description
hv_38599	stress.abiotic.heat	1.16	0	0	very weakly similar to (89.0) AT3G46230 | Symbols: ATHSP17.4, HSP17.4 | ATHSP17.4 | chr3:16984263-16984733 REVERSEweakly similar to ( 104) HSP21_ORYSA 17.4 kDa class I heat shock protein 1 - Oryza sativa (Rice)weakly similar to ( 104) loc_os03g16020 12003.m101285 protein 17.4 kDa class I heat shock protein 2, putative, expressed no original description
hv_23580	signalling.receptor kinases.DUF 26	-1.53	0	0	weakly similar to ( 136) loc_os11g10640 12011.m05259 protein protein kinase domain containing protein, expressed no original description
hv_02637	not assigned.unknown	-2.48	0	0	very weakly similar to (90.5) AT1G33810 | Symbols: | unknown protein | chr1:12265084-12266655 FORWARDweakly similar to ( 161) loc_os08g02060 12008.m04352 protein expressed protein no original description
hv_18598	not assigned.unknown	-2.29	0	0	very weakly similar to (81.3) loc_os07g30190 12007.m07290 protein retrotransposon protein, putative, unclassified no original description
hv_16363	lipid metabolism.lipid degradation.lipases.triacylglycerol lipase	1.38	0	0	weakly similar to ( 154) AT4G16820 | Symbols: | lipase class 3 family protein | chr4:9467563-9469116 FORWARDmoderately similar to ( 353) loc_os02g43700 12002.m09404 protein triacylglycerol lipase like protein, putative, expressed no original description
hv_00395	not assigned.unknown	-1.71	0	0	weakly similar to ( 111) AT4G02260 | Symbols: RSH1, AT-RSH1, ATRSH1 | RSH1 (RELA-SPOT HOMOLOG 1); catalytic | chr4:985451-991178 FORWARDweakly similar to ( 169) loc_os03g22160 12003.m07619 protein relA-SpoT like protein RSH1, putative, expressed no original description
hv_10979	signalling.G-proteins	-2.11	0	0	highly similar to ( 668) AT1G30580 | Symbols: | GTP binding | chr1:10831953-10835454 REVERSEhighly similar to ( 737) loc_os08g09940 12008.m05128 protein GTP-binding protein PTD004, putative, expressed no original description
hv_46409	not assigned.unknown	1.09	0	0	moderately similar to ( 308) AT4G33495 | Symbols: RPD1 | RPD1 (ROOT PRIMORDIUM DEFECTIVE 1); ubiquitin thiolesterase | chr4:16111349-16112578 REVERSEhighly similar to ( 533) loc_os01g43040 12001.m10567 protein expressed protein no original description
hv_44519	not assigned.unknown	-1.42	0	0	no original description
hv_07597	RNA.processing.splicing	-2.12	0	0	weakly similar to ( 134) AT5G06160 | Symbols: ATO | ATO (ATROPOS); nucleic acid binding / zinc ion binding | chr5:1862623-1866298 REVERSEweakly similar to ( 136) loc_os03g50850 12003.m35395 protein splicing factor 3A subunit 3, putative, expressed no original description
hv_45596	not assigned.unknown	1.02	0	0	weakly similar to ( 110) loc_os08g38960 12008.m07879 protein expressed protein no original description
hv_08013	glycolysis.unclear/dually targeted.phosphoglycerate mutase	1.32	0	0	very weakly similar to (83.2) AT3G05170 | Symbols: | phosphoglycerate/bisphosphoglycerate mutase family protein | chr3:1466738-1468219 FORWARDweakly similar to ( 117) loc_os05g04960 12005.m05025 protein glycerolphosphate mutase, putative, expressed no original description
hv_42599	signalling.receptor kinases.leucine rich repeat XI	-2.77	0	0	weakly similar to ( 147) AT3G47580 | Symbols: | leucine-rich repeat transmembrane protein kinase, putative | chr3:17532687-17535810 FORWARDvery weakly similar to (91.3) RPK1_IPONI Receptor-like protein kinase precursor (EC 2.7.11.1) - Ipomoea nil (Japanese morning glory) (Pharbitis nil)moderately similar to ( 228) loc_os02g40240 12002.m33414 protein leucine-rich repeat receptor protein kinase EXS…
hv_35626	not assigned.unknown	-1.19	0	0	no original description
hv_13113	minor CHO metabolism.callose	-1.51	0	0	weakly similar to ( 154) AT3G07160 | Symbols: ATGSL10, gsl10 | ATGSL10 (glucan synthase-like 10); 1,3-beta-glucan synthase | chr3:2265142-2279383 REVERSEweakly similar to ( 163) loc_os03g02756 12003.m101162 protein 1,3-beta-glucan synthase component bgs3, putative, expressed no original description
hv_36432	not assigned.unknown	-1.1	0	0	weakly similar to ( 144) AT3G17300 | Symbols: | unknown protein | chr3:5907659-5908695 FORWARDweakly similar to ( 169) loc_os12g37850 12012.m07571 protein expressed protein no original description
hv_13677	stress.biotic	1.18	0	0	weakly similar to ( 125) loc_os05g51660 12005.m09228 protein pathogenesis-related protein 1A1 precursor, putative, expressed no original description
hv_24005	not assigned.unknown	-1.74	0	0	very weakly similar to (89.4) AT5G47690 | Symbols: | binding | chr5:19317899-19327014 FORWARDmoderately similar to ( 316) loc_os06g17840 12006.m06496 protein HEAT repeat family protein, expressed no original description
hv_08130	stress.biotic	-2.51	0	0	very weakly similar to (87.4) AT3G14470 | Symbols: | disease resistance protein (NBS-LRR class), putative | chr3:4857940-4861104 FORWARDmoderately similar to ( 249) loc_os05g16200 12005.m06027 protein blight resistance protein T118, putative no original description
hv_08968	misc.UDP glucosyl and glucoronyl transferases	1.9	0	0	very weakly similar to (91.7) AT5G49690 | Symbols: | UDP-glucoronosyl/UDP-glucosyl transferase family protein | chr5:20189968-20191350 REVERSEweakly similar to ( 197) loc_os10g03320 12010.m03749 protein transferase, transferring glycosyl grodowns, putative, expressed no original description
hv_04151	protein.synthesis.initiation	-1.35	0	0	moderately similar to ( 324) AT3G60240 | Symbols: EIF4G, CUM2 | EIF4G (EUKARYOTIC TRANSLATION INITIATION FACTOR 4G); translation initiation factor | chr3:22261842-22268295 FORWARDvery weakly similar to (88.2) IF41_WHEAT Eukaryotic initiation factor iso-4F subunit p82-34 (eIF-(iso)4F p82-34) - Triticum aestivum (Wheat)moderately similar to ( 494) loc_os07g36940 12007.m079713 protein eukaryotic tra…
hv_20637	protein.postranslational modification	1.17	0	0	weakly similar to ( 107) loc_os04g08560 12004.m06143 protein protein phosphatase 2C containing protein, expressed no original description
hv_13640	stress.abiotic.heat	1.77	0	0	weakly similar to ( 138) AT5G12020 | Symbols: HSP17.6II | HSP17.6II (17.6 KDA CLASS II HEAT SHOCK PROTEIN) | chr5:3882409-3882876 REVERSEmoderately similar to ( 205) HSP21_MAIZE 17.5 kDa class II heat shock protein - Zea mays (Maize)weakly similar to ( 186) loc_os01g08860 12001.m150501 protein 17.5 kDa class II heat shock protein, putative, expressed no original description
hv_12360	misc.oxidases - copper, flavone etc	-1.98	0	0	weakly similar to ( 129) AT1G19250 | Symbols: FMO1 | FMO1 (FLAVIN-DEPENDENT MONOOXYGENASE 1); FAD binding / NADP or NADPH binding / electron carrier/ flavin-containing monooxygenase/ monooxygenase/ oxidoreductase | chr1:6650656-6653053 REVERSEmoderately similar to ( 325) loc_os09g37620 12009.m06709 protein monooxygenase/ oxidoreductase, putative, expressed no original description
hv_16274	not assigned.no ontology	1.08	0	0	weakly similar to ( 117) AT3G44220 | Symbols: | harpin-induced family protein / HIN1 family protein / harpin-responsive family protein | chr3:15928216-15929645 FORWARDmoderately similar to ( 206) loc_os12g06260 12012.m04617 protein VAMP protein SEC22, putative, expressed no original description
hv_12173	protein.postranslational modification	1.39	0	0	very weakly similar to (99.0) AT3G62260 | Symbols: | protein phosphatase 2C, putative / PP2C, putative | chr3:23038516-23040391 REVERSEweakly similar to ( 154) loc_os05g04360 12005.m04969 protein protein phosphatase 2C homolog 2, putative, expressed no original description
hv_01866	RNA.processing.RNA helicase	-1.96	0	0	moderately similar to ( 286) AT5G54910 | Symbols: | DEAD/DEAH box helicase, putative | chr5:22298668-22301719 REVERSEvery weakly similar to ( 100) DB10_NICSY ATP-dependent RNA helicase-like protein DB10 (EC 3.6.1.-) - Nicotiana sylvestris (Wood tobacco)moderately similar to ( 350) loc_os07g33340 12007.m07595 protein ATP-dependent RNA helicase dbp4, putative, expressed no original description
hv_01083	not assigned.unknown	1.12	0	0	very weakly similar to (93.6) loc_os07g02930 12007.m04764 protein F-box domain containing protein no original description
hv_43457	development.unspecified	-2.21	0	0	weakly similar to ( 163) loc_os06g13640 12006.m091662 protein expressed protein no original description
hv_33550	not assigned.unknown	-1.55	0	0	no original description
hv_44614	protein.degradation.ubiquitin.E3.RING	1.67	0	0	moderately similar to ( 295) loc_os06g34450 12006.m07981 protein zinc finger, C3HC4 type family protein, expressed no original description
hv_23229	not assigned.unknown	-1.52	0	0	very weakly similar to (97.4) POLX_TOBAC Retrovirus-related Pol polyprotein from transposon TNT 1-94 [Includes: Protease (EC 3.4.23.-); Reverse transcriptase (EC 2.7.7.49); Endonuclease] - Nicotiana tabacum (Common tobacco)moderately similar to ( 248) loc_os05g12360 12005.m05702 protein retrotransposon protein, putative, unclassified no original description
hv_46337	not assigned.unknown	1.65	0	0	no original description
hv_41784	cell wall.cellulose synthesis	1.06	0	0	moderately similar to ( 249) AT4G07960 | Symbols: ATCSLC12, CSLC12 | ATCSLC12 (CELLULOSE-SYNTHASE LIKE C12); cellulose synthase/ transferase, transferring glycosyl grodowns | chr4:4802628-4805114 REVERSEmoderately similar to ( 258) loc_os03g56060 12003.m10517 protein CSLC9 - cellulose synthase-like family C, expressed no original description
hv_22774	not assigned.unknown	-2.04	0	0	very weakly similar to (84.7) AT5G13340 | Symbols: | unknown protein | chr5:4277939-4279397 REVERSEweakly similar to ( 115) loc_os10g15390 12010.m065193 protein vicilin storage protein, putative, expressed no original description
hv_41988	DNA.synthesis/chromatin structure	1.4	0	0	moderately similar to ( 375) AT1G68290 | Symbols: ENDO 2 | ENDO 2 (endonuclease 2); T/G mismatch-specific endonuclease/ endonuclease/ nucleic acid binding / single-stranded DNA specific endodeoxyribonuclease | chr1:25596718-25598264 FORWARDmoderately similar to ( 410) loc_os01g03740 12001.m07010 protein nuclease PA3, putative, expressed no original description
hv_31051	RNA.transcription	-1.64	0	0	moderately similar to ( 389) ATCG00180 | Symbols: RPOC1 | RNA polymerase beta' subunit-1 | chrC:20251-23084 REVERSEmoderately similar to ( 447) RPOC1_WHEAT DNA-directed RNA polymerase beta' chain (EC 2.7.7.6) (PEP) (Plastid-encoded RNA polymerase beta' subunit) (RNA polymerase beta' subunit) - Triticum aestivum (Wheat)moderately similar to ( 443) loc_os02g24614 12002.m100736 protein DNA-directed …
hv_13328	not assigned.no ontology	1.42	0	0	very weakly similar to (87.8) AT2G37390 | Symbols: | heavy-metal-associated domain-containing protein | chr2:15694300-15695461 FORWARDmoderately similar to ( 207) loc_os03g60480 12003.m10937 protein metal ion binding protein, putative, expressed no original description
hv_20819	signalling.receptor kinases.S-locus glycoprotein like	-3.95	0	0	weakly similar to ( 177) loc_os04g34290 12004.m08523 protein S-domain receptor-like protein kinase, putative, expressed no original description
hv_36678	transport.ammonium	-1.44	0	0	moderately similar to ( 418) AT1G72660 | Symbols: | developmentally regulated GTP-binding protein, putative | chr1:27354161-27356543 FORWARDmoderately similar to ( 447) loc_os05g28940 12005.m28051 protein developmentally-regulated GTP-binding protein 2, putative, expressed no original description
hv_22254	protein.postranslational modification	1.15	0	0	weakly similar to ( 141) AT3G22750 | Symbols: | protein kinase, putative | chr3:8037364-8039096 REVERSEmoderately similar to ( 224) loc_os03g53410 12003.m10311 protein ATMRK1, putative, expressed no original description
hv_03827	not assigned.no ontology	1.27	0	0	moderately similar to ( 222) AT3G14860 | Symbols: | NHL repeat-containing protein | chr3:4998591-5000894 REVERSEmoderately similar to ( 310) loc_os02g13950 12002.m06641 protein expressed protein no original description
hv_13642	stress.abiotic.heat	1.97	0	0	weakly similar to ( 139) AT5G12020 | Symbols: HSP17.6II | HSP17.6II (17.6 KDA CLASS II HEAT SHOCK PROTEIN) | chr5:3882409-3882876 REVERSEmoderately similar to ( 207) HSP21_MAIZE 17.5 kDa class II heat shock protein - Zea mays (Maize)weakly similar to ( 193) loc_os01g08860 12001.m150501 protein 17.5 kDa class II heat shock protein, putative, expressed no original description
hv_09085	not assigned.unknown	-1.36	0	0	weakly similar to ( 127) loc_os10g26560 12010.m05596 protein expressed protein no original description
hv_22988	not assigned.unknown	-1.87	0	0	very weakly similar to (96.3) AT4G13750 | Symbols: | ATP binding | chr4:7975191-7987558 FORWARDweakly similar to ( 192) loc_os03g58910 12003.m35467 protein expressed protein no original description
hv_22812	not assigned.unknown	-2.36	0	0	no original description
hv_44161	not assigned.unknown	1.48	0	0	weakly similar to ( 127) loc_os07g42220 12007.m08458 protein expressed protein no original description
hv_41180	nucleotide metabolism.phosphotransfer and pyrophosphatases.nucleoside diphosphate kinase	-1.61	0	0	moderately similar to ( 300) AT4G11010 | Symbols: NDPK3 | NDPK3 (NUCLEOSIDE DIPHOSPHATE KINASE 3); ATP binding / nucleoside diphosphate kinase | chr4:6732780-6734298 REVERSEmoderately similar to ( 295) NDK4_SPIOL Nucleoside diphosphate kinase 4, chloroplast precursor (EC 2.7.4.6) (Nucleoside diphosphate kinase IV) (NDK IV) (NDP kinase IV) (NDPK IV) (Nucleoside diphosphate kinase III) - Spinacia o…
hv_41310	misc.beta 1,3 glucan hydrolases.glucan endo-1,3-beta-glucosidase	1.44	0	0	moderately similar to ( 429) AT3G55430 | Symbols: | glycosyl hydrolase family 17 protein / beta-1,3-glucanase, putative | chr3:20549806-20552004 REVERSEhighly similar to ( 829) E13B_WHEAT Glucan endo-1,3-beta-glucosidase precursor (EC 3.2.1.39) ((1->3)-beta-glucan endohydrolase) ((1->3)-beta-glucanase) (Beta-1,3-endoglucanase) - Triticum aestivum (Wheat)highly similar to ( 725) loc_os11g47820 120…
hv_20365	protein.postranslational modification.kinase.receptor like cytoplasmatic kinase VII	1.2	0	0	moderately similar to ( 219) AT5G47850 | Symbols: CCR4 | CCR4 (ARABIDOPSIS THALIANA CRINKLY4 RELATED 4); kinase | chr5:19378803-19381058 REVERSEweakly similar to ( 172) CRI4_MAIZE Putative receptor protein kinase CRINKLY4 precursor (EC 2.7.11.1) - Zea mays (Maize)moderately similar to ( 350) loc_os04g35890 12004.m08678 protein protein kinase, putative, expressed no original description
hv_12222	cell.vesicle transport	-2.6	0	0	moderately similar to ( 411) AT1G79830 | Symbols: GC5 | GC5 (golgin candidate 5); protein binding | chr1:30028110-30033508 REVERSEhighly similar to ( 605) loc_os05g48620 12005.m08933 protein tropomyosin, putative, expressed no original description
hv_03304	signalling.light	-1.83	0	0	weakly similar to ( 115) loc_os02g18370 12002.m07080 protein transposon protein, putative, unclassified, expressed no original description
hv_36439	not assigned.unknown	-1.25	0	0	weakly similar to ( 170) AT3G01810 | Symbols: | FUNCTIONS IN: molecular_function unknown; INVOLVED IN: biological_process unknown; LOCATED IN: plasma membrane; EXPRESSED IN: 21 plant structures; EXPRESSED DURING: 13 growth stages; BEST Arabidopsis thaliana protein match is: nucleolar protein gar2-related (TAIR:AT2G42320.2); Has 1224 Blast hits to 385 proteins in 102 species: Archae - 2; Bacteria …
hv_19361	RNA.regulation of transcription.putative transcription regulator	-2.13	0	0	weakly similar to ( 124) AT2G33490 | Symbols: | hydroxyproline-rich glycoprotein family protein | chr2:14183552-14187666 FORWARDmoderately similar to ( 214) loc_os04g32370 12004.m08335 protein expressed protein no original description
hv_08286	not assigned.no ontology	1.67	0	0	very weakly similar to (82.4) AT5G49920 | Symbols: | octicosapeptide/Phox/Bem1p (PB1) domain-containing protein | chr5:20306637-20307583 REVERSEweakly similar to ( 172) loc_os05g35260 12005.m27836 protein PB1 domain containing protein, expressed no original description
hv_02547	misc.acid and other phosphatases	-1.99	0	0	highly similar to ( 610) AT4G24890 | Symbols: ATPAP24, PAP24 | PAP24 (PURPLE ACID PHOSPHATASE 24); acid phosphatase/ protein serine/threonine phosphatase | chr4:12811510-12814440 REVERSEhighly similar to ( 700) NPP_HORVU Nucleotide pyrophosphatase/phosphodiesterase (EC 3.-.-.-) (Fragments) - Hordeum vulgare (Barley)highly similar to ( 724) loc_os08g41880 12008.m08166 protein nucleotide pyrophosph…
hv_08184	nucleotide metabolism.degradation	-1.72	0	0	highly similar to ( 567) AT2G38280 | Symbols: FAC1, ATAMPD | FAC1 (EMBRYONIC FACTOR1); AMP deaminase | chr2:16033767-16038793 REVERSEhighly similar to ( 561) AMPD_ORYSA Probable AMP deaminase (EC 3.5.4.6) - Oryza sativa (Rice)highly similar to ( 610) loc_os05g28180 12005.m64228 protein AMP deaminase 2, putative, expressed no original description
hv_19808	transport.ABC transporters and multidrug resistance systems	1.48	0	0	weakly similar to ( 141) AT1G15210 | Symbols: PDR7, ATPDR7 | PDR7 (PLEIOTROPIC DRUG RESISTANCE 7); ATPase, codownled to transmembrane movement of substances | chr1:5231552-5236573 REVERSEmoderately similar to ( 209) PDR12_ORYSA Pleiotropic drug resistance protein 12 - Oryza sativa (Rice)moderately similar to ( 209) loc_os06g36090 12006.m32094 protein ATPase, codownled to transmembrane movement of…
hv_13440	transport.peptides and oligopeptides	1.58	0	0	very weakly similar to (90.5) AT5G13400 | Symbols: | proton-dependent oligopeptide transport (POT) family protein | chr5:4296854-4299079 REVERSEweakly similar to ( 127) loc_os01g01360 12001.m06782 protein peptide transporter PTR2, putative, expressed no original description
hv_23204	not assigned.unknown	-1.63	0	0	no original description
hv_02883	not assigned.no ontology	-1.3	0	0	moderately similar to ( 479) loc_os02g50790 12002.m33864 protein expressed protein no original description
hv_19023	PS.lightreaction.ATP synthase	-1.34	0	0	moderately similar to ( 236) ATMG01190 | Symbols: ATP1 | ATPase subunit 1 | chrM:302166-303689 REVERSEmoderately similar to ( 241) ATPAM_MARPO ATP synthase subunit alpha, mitochondrial (EC 3.6.3.14) - Marchantia polymorpha (Liverwort)moderately similar to ( 237) loc_osm1g00580 11706.m00050 protein ATP synthase F0 subunit 1 no original description
hv_37079	not assigned.unknown	-2.15	0	0	weakly similar to ( 140) AT3G61700 | Symbols: | unknown protein | chr3:22836414-22838803 FORWARDweakly similar to ( 197) loc_os01g12080 12001.m42921 protein plant-specific domain TIGR01589 family protein, expressed no original description
hv_24215	RNA.regulation of transcription.PWWP domain protein	-1.43	0	0	weakly similar to ( 105) loc_os03g24339 12003.m07779 protein PWWP domain containing protein, expressed no original description
hv_04831	signalling.light	-2.12	0	0	very weakly similar to (87.0) loc_os06g42520 12006.m08783 protein transposon protein, putative, unclassified no original description
hv_19925	not assigned.unknown	1.79	0	0	weakly similar to ( 191) AT4G37030 | Symbols: | unknown protein | chr4:17452150-17454629 FORWARDmoderately similar to ( 244) loc_os04g37670 12004.m08756 protein steroid nuclear receptor, ligand-binding, putative, expressed no original description
hv_20612	development.unspecified	1.17	0	0	very weakly similar to (87.4) AT5G47060 | Symbols: | senescence-associated protein-related | chr5:19116843-19117639 FORWARDweakly similar to ( 187) loc_os04g49660 12004.m09899 protein expressed protein no original description
hv_07912	signalling.calcium	1.32	0	0	weakly similar to ( 169) AT3G07490 | Symbols: AGD11 | AGD11 (ARF-GAP domain 11); calcium ion binding | chr3:2391189-2391650 FORWARDmoderately similar to ( 227) loc_os04g41540 12004.m09132 protein calmodulin, putative, expressed no original description
hv_12547	signalling.receptor kinases.DUF 26	2.26	0	0	weakly similar to ( 176) AT3G15890 | Symbols: | protein kinase family protein | chr3:5374389-5376114 FORWARDmoderately similar to ( 214) loc_os02g09359 12002.m06232 protein BRASSINOSTEROID INSENSITIVE 1-associated receptor kinase 1 precursor, putative, expressed no original description
hv_44540	not assigned.unknown	-2.2	0	0	no original description
hv_17667	protein.degradation.ubiquitin.E2	-1.24	0	0	moderately similar to ( 232) AT3G52560 | Symbols: UEV1D-4 | UEV1D-4 (UBIQUITIN E2 VARIANT 1D-4); protein binding / ubiquitin-protein ligase | chr3:19494678-19495331 REVERSEmoderately similar to ( 294) loc_os03g50440 12003.m10036 protein ubiquitin-conjugating enzyme E2 variant 1, putative, expressed no original description
hv_05512	RNA.regulation of transcription.HSF,Heat-shock transcription factor family	1.44	0	0	weakly similar to ( 169) AT3G24520 | Symbols: AT-HSFC1, HSFC1 | AT-HSFC1; DNA binding / transcription factor | chr3:8941455-8942531 FORWARDmoderately similar to ( 303) loc_os01g43590 12001.m42682 protein heat shock factor protein HSF8, putative, expressed no original description
hv_03198	signalling.receptor kinases.leucine rich repeat XI	-2.61	0	0	weakly similar to ( 151) loc_os02g40180 12002.m09104 protein receptor-like protein kinase precursor, putative, expressed no original description
hv_43618	not assigned.unknown	1.05	0	0	weakly similar to ( 152) loc_os10g34614 12010.m21926 protein csAtPR5, putative, expressed no original description
hv_10951	amino acid metabolism.synthesis.serine-glycine-cysteine grodown.cysteine.OASTL	1.32	0	0	very weakly similar to (85.1) AT3G59760 | Symbols: OASC, ATCS-C | OASC (O-ACETYLSERINE (THIOL) LYASE ISOFORM C); ATP binding / cysteine synthase | chr3:22072661-22075345 REVERSEvery weakly similar to (89.4) CYSKP_SOLTU Cysteine synthase, chloroplast precursor (EC 2.5.1.47) (O-acetylserine sulfhydrylase) (O-acetylserine (Thiol)-lyase) (CSase B) (CS-B) (OAS-TL B) - Solanum tuberosum (Potato)weakly …
hv_19584	DNA.synthesis/chromatin structure.histone	-2.03	0	0	weakly similar to ( 157) AT5G59970 | Symbols: | histone H4 | chr5:24146352-24146663 REVERSEweakly similar to ( 157) H4_PEA Histone H4 - Pisum sativum (Garden pea)weakly similar to ( 157) loc_os10g39410 12010.m06709 protein histone H4, putative, expressed no original description
hv_43791	not assigned.unknown	2.02	0	0	no original description
hv_11998	not assigned.unknown	1.26	0	0	weakly similar to ( 136) loc_os03g10860 12003.m06538 protein expressed protein no original description
hv_31494	RNA.regulation of transcription.Chromatin Remodeling Factors	-1.32	0	0	moderately similar to ( 205) AT3G12810 | Symbols: PIE1, SRCAP, chr13 | PIE1 (PHOTOPERIOD-INDEPENDENT EARLY FLOWERING 1); ATP binding / DNA binding / helicase/ nucleic acid binding | chr3:4065636-4073992 FORWARDmoderately similar to ( 345) loc_os02g46450 12002.m77839 protein PIE1, putative, expressed no original description
hv_06507	not assigned.unknown	-1.38	0	0	no original description
hv_24353	not assigned.no ontology	-1.87	0	0	weakly similar to ( 109) AT5G23760 | Symbols: | heavy-metal-associated domain-containing protein | chr5:8013242-8014129 REVERSEweakly similar to ( 131) loc_os10g36200 12010.m21935 protein metal ion binding protein, putative, expressed no original description
hv_08289	transport.misc	1.09	0	0	moderately similar to ( 398) AT4G09160 | Symbols: | SEC14 cytosolic factor family protein / phosphoglyceride transfer family protein | chr4:5839761-5842158 FORWARDhighly similar to ( 614) loc_os05g35460 12005.m07776 protein patellin-1, putative, expressed no original description
hv_32642	protein.synthesis.misc	-1.7	0	0	weakly similar to ( 140) AT2G39260 | Symbols: | RNA binding / binding / protein binding | chr2:16392288-16399588 REVERSEweakly similar to ( 161) loc_os02g42040 12002.m09241 protein regulator of nonsense transcripts 2, putative, expressed no original description
hv_12039	signalling.light	-1.5	0	0	moderately similar to ( 282) loc_os03g15040 12003.m35127 protein FAR1 family protein, expressed no original description
hv_08514	cell.vesicle transport	-1.67	0	0	moderately similar to ( 248) AT4G36520 | Symbols: | heat shock protein binding | chr4:17230589-17235435 REVERSEmoderately similar to ( 442) loc_os05g50370 12005.m09106 protein AUL1, putative, expressed no original description
hv_17663	not assigned.unknown	-2.06	0	0	highly similar to ( 642) AT1G04950 | Symbols: TAFII59 | TAF6 (TBP-ASSOCIATED FACTOR 6); DNA binding / RNA polymerase II transcription factor/ transcription initiation factor | chr1:1403606-1407184 REVERSEhighly similar to ( 952) loc_os01g32750 12001.m09594 protein TBP-associated 59 kDa subunit protein, putative, expressed no original description
hv_24497	protein.synthesis.initiation	-1.66	0	0	highly similar to ( 643) AT5G36230 | Symbols: | eIF4-gamma/eIF5/eIF2-epsilon domain-containing protein | chr5:14273519-14276773 FORWARDhighly similar to ( 758) loc_os11g21990 12011.m28792 protein eukaryotic initiation factor 5C CG2922-PF, isoform F, putative, expressed no original description
hv_06145	protein.targeting.secretory pathway.unspecified	-1.07	0	0	very weakly similar to (95.1) loc_os01g50770 12001.m42699 protein AP-1 complex subunit mu-1, putative, expressed no original description
hv_37813	development.unspecified	-2.03	0	0	weakly similar to ( 160) AT5G49680 | Symbols: | cell expansion protein, putative | chr5:20176385-20188307 FORWARDmoderately similar to ( 229) loc_os03g23030 12003.m07701 protein aberrant pollen transmission 1, putative, expressed no original description
hv_17751	not assigned.no ontology	-1.57	0	0	highly similar to ( 810) AT1G69340 | Symbols: | appr-1-p processing enzyme family protein | chr1:26066298-26069644 FORWARDhighly similar to ( 845) loc_os10g30750 12010.m05934 protein appr-1-p processing enzyme family protein, expressed no original description
hv_44343	stress.biotic	-1.96	0	0	moderately similar to ( 203) AT1G69545 | Symbols: | leucine-rich repeat family protein | chr1:26148836-26150947 REVERSEvery weakly similar to (81.3) RPK1_IPONI Receptor-like protein kinase precursor (EC 2.7.11.1) - Ipomoea nil (Japanese morning glory) (Pharbitis nil)moderately similar to ( 390) loc_os11g10760 12011.m05269 protein NBS-LRR disease resistance protein, putative, expressed no original…
hv_16731	protein.synthesis.ribosomal protein.unknown.large subunit.L18/L5	-2.32	0	0	weakly similar to ( 182) AT3G22450 | Symbols: | structural constituent of ribosome | chr3:7962443-7963378 FORWARDmoderately similar to ( 239) loc_os10g34320 12010.m06258 protein expressed protein no original description
hv_07061	cell.organisation	-1.59	0	0	moderately similar to ( 216) AT1G77550 | Symbols: | protein binding / tubulin-tyrosine ligase | chr1:29138490-29142965 REVERSEmoderately similar to ( 280) loc_os03g08140 12003.m06323 protein tubulin--tyrosine ligase-like protein 12, putative, expressed no original description
hv_16830	not assigned.unknown	1.93	0	0	weakly similar to ( 124) loc_os12g06220 12012.m04613 protein YLS9, putative, expressed no original description
hv_39288	protein.degradation.ubiquitin.E3.RING	-1.84	0	0	weakly similar to ( 140) AT1G04790 | Symbols: | zinc finger (C3HC4-type RING finger) family protein | chr1:1345469-1348143 FORWARDmoderately similar to ( 472) loc_os04g43220 12004.m35172 protein zinc finger, C3HC4 type family protein, expressed no original description
hv_41995	RNA.regulation of transcription.ARR	-1.59	0	0	weakly similar to ( 120) AT2G41310 | Symbols: ATRR3, ARR8 | ATRR3 (RESPONSE REGULATOR 3); transcription regulator/ two-component response regulator | chr2:17222280-17223536 FORWARDweakly similar to ( 136) loc_os12g04500 12012.m04444 protein OsRR10 - Rice type-A response regulator, expressed no original description
hv_24214	RNA.regulation of transcription.PWWP domain protein	-1.3	0	0	moderately similar to ( 238) loc_os03g24339 12003.m07779 protein PWWP domain containing protein, expressed no original description
hv_29557	transport.peptides and oligopeptides	1.21	0	0	moderately similar to ( 342) AT1G69850 | Symbols: ATNRT1:2, NTL1 | ATNRT1:2 (ARABIDOPSIS THALIANA NITRATE TRANSPORTER 1:2); calcium ion binding / transporter | chr1:26296945-26300407 REVERSEmoderately similar to ( 491) loc_os06g38294 12006.m08364 protein peptide transporter PTR2, putative, expressed no original description
hv_18289	misc.cytochrome P450	1.48	0	0	very weakly similar to (98.2) loc_os01g43844 12001.m97528 protein cytochrome P450 72A1, putative, expressed no original description
hv_04127	signalling.G-proteins	-1.75	0	0	highly similar to ( 563) AT5G54780 | Symbols: | RAB GTPase activator | chr5:22248696-22251692 REVERSEhighly similar to ( 821) loc_os07g34130 12007.m07671 protein TBC domain containing protein, expressed no original description
hv_39740	not assigned.no ontology	-1.87	0	0	moderately similar to ( 340) AT5G12410 | Symbols: | THUMP domain-containing protein | chr5:4021974-4023950 REVERSEhighly similar to ( 524) loc_os11g36060 12011.m28682 protein THUMP domain containing protein, expressed no original description
hv_21476	protein.degradation.ubiquitin.E3.RING	1.01	0	0	weakly similar to ( 124) AT2G35930 | Symbols: PUB23 | PUB23 (PLANT U-BOX 23); ubiquitin-protein ligase | chr2:15083101-15084336 REVERSEvery weakly similar to (89.7) SPL11_ORYSA Spotted leaf protein 11 (Spotted leaf11) (Cell death-related protein SPL11) - Oryza sativa (Rice)weakly similar to ( 154) loc_os04g34030 12004.m08497 protein ubiquitin-protein ligase, putative no original description
hv_41038	not assigned.no ontology	-1.4	0	0	highly similar to ( 731) AT3G10740 | Symbols: ASD1, ARAF1, ARAF, ATASD1 | ASD1 (ALPHA-L-ARABINOFURANOSIDASE 1); alpha-N-arabinofuranosidase/ hydrolase, acting on glycosyl bonds / xylan 1,4-beta-xylosidase | chr3:3361031-3364573 REVERSEhighly similar to ( 966) loc_os11g03730 12011.m61727 protein alpha-N-arabinofuranosidase A precursor, putative, expressed no original description
hv_24278	not assigned.unknown	-2.68	0	0	weakly similar to ( 107) loc_os03g52130 12003.m10190 protein expressed protein no original description
hv_11229	transport.misc	1.13	0	0	weakly similar to ( 194) AT1G04560 | Symbols: | AWPM-19-like membrane family protein | chr1:1245070-1245888 FORWARDmoderately similar to ( 246) loc_os07g24000 12007.m06678 protein plasma membrane associated protein, putative, expressed no original description
hv_24119	protein.targeting.secretory pathway.vacuole	-1.56	0	0	moderately similar to ( 454) AT3G19770 | Symbols: ATVPS9A, VPS9A | VPS9A; Rho guanyl-nucleotide exchange factor | chr3:6867742-6869114 FORWARDhighly similar to ( 733) loc_os03g15650 12003.m07002 protein RAB guanine nucleotide exchange factor, putative, expressed no original description
hv_24057	protein.postranslational modification	-2.86	0	0	weakly similar to ( 150) AT3G22790 | Symbols: | kinase interacting family protein | chr3:8052446-8057888 REVERSEhighly similar to ( 739) loc_os03g06510 12003.m06169 protein viral A-type inclusion protein repeat containing protein, expressed no original description
hv_40896	not assigned.unknown	-1.62	0	0	moderately similar to ( 204) loc_os01g66200 12001.m150446 protein expressed protein no original description
hv_08692	cell.organisation	-1.99	0	0	weakly similar to ( 200) AT3G19960 | Symbols: ATM1 | ATM1 (ARABIDOPSIS THALIANA MYOSIN 1); motor | chr3:6949787-6956736 FORWARDmoderately similar to ( 486) loc_os07g37560 12007.m28992 protein myosin-5C, putative, expressed no original description
hv_12626	protein.targeting.secretory pathway.unspecified	-1.89	0	0	moderately similar to ( 317) AT1G75170 | Symbols: | SEC14 cytosolic factor family protein / phosphoglyceride transfer family protein | chr1:28214744-28215686 FORWARDmoderately similar to ( 459) loc_os03g51430 12003.m101477 protein expressed protein no original description
hv_21071	hormone metabolism.abscisic acid.induced-regulated-responsive-activated	-1.31	0	0	weakly similar to ( 126) AT5G08350 | Symbols: | GRAM domain-containing protein / ABA-responsive protein-related | chr5:2686417-2687175 REVERSEweakly similar to ( 181) loc_os04g44510 12004.m09410 protein FIP1, putative, expressed no original description
hv_07097	DNA.repair	-1.48	0	0	very weakly similar to (98.2) loc_os03g10780 12003.m06530 protein DNA-repair protein UVH3, putative, expressed no original description
hv_18097	not assigned.unknown	-1.49	0	0	weakly similar to ( 161) loc_os01g49490 12001.m11135 protein expressed protein no original description
hv_44325	not assigned.unknown	2.12	0	0	weakly similar to ( 131) loc_os03g53540 12003.m10324 protein expressed protein no original description
hv_36571	DNA.synthesis/chromatin structure.histone	-2.19	0	0	weakly similar to ( 171) AT5G59970 | Symbols: | histone H4 | chr5:24146352-24146663 REVERSEweakly similar to ( 171) H4_PEA Histone H4 - Pisum sativum (Garden pea)weakly similar to ( 171) loc_os10g39410 12010.m06709 protein histone H4, putative, expressed no original description
hv_14974	not assigned.unknown	1.41	0	0	very weakly similar to (86.3) AT1G29300 | Symbols: UNE1 | UNE1 (unfertilized embryo sac 1) | chr1:10248120-10249499 REVERSEweakly similar to ( 196) loc_os01g10680 12001.m42619 protein expressed protein no original description
hv_41595	cell.organisation	-1.75	0	0	moderately similar to ( 232) AT5G54280 | Symbols: ATM2, ATMYOS1, ATM4 | ATM2 (ARABIDOPSIS THALIANA MYOSIN 2); motor | chr5:22039606-22045592 REVERSEmoderately similar to ( 245) loc_os10g34710 12010.m06298 protein myosin-2 heavy chain, non muscle, putative, expressed no original description
hv_34084	not assigned.unknown	-1.2	0	0	no original description
hv_43062	stress.abiotic.cold	-1.39	0	0	very weakly similar to (83.6) AT4G01200 | Symbols: | C2 domain-containing protein | chr4:506783-507535 REVERSEweakly similar to ( 188) loc_os01g47040 12001.m10900 protein C2 domain containing protein, expressed no original description
hv_22802	not assigned.unknown	-1.6	0	0	very weakly similar to (94.0) loc_os03g13110 12003.m06757 protein transposon protein, putative, Mariner sub-class no original description
hv_00393	RNA.regulation of transcription.AP2/EREBP, APETALA2/Ethylene-responsive element binding protein family	1.34	0	0	weakly similar to ( 110) AT1G25560 | Symbols: TEM1 | TEM1 (TEMPRANILLO 1); transcription factor | chr1:8981891-8982976 REVERSEweakly similar to ( 166) loc_os01g04750 12001.m07110 protein DNA-binding protein RAV1, putative, expressed no original description
hv_24496	protein.synthesis.initiation	-1.63	0	0	highly similar to ( 564) AT5G36230 | Symbols: | eIF4-gamma/eIF5/eIF2-epsilon domain-containing protein | chr5:14273519-14276773 FORWARDhighly similar to ( 673) loc_os11g21990 12011.m28792 protein eukaryotic initiation factor 5C CG2922-PF, isoform F, putative, expressed no original description
hv_46484	not assigned.unknown	-1.19	0	0	no original description
hv_08017	development.unspecified	1.85	0	0	highly similar to ( 533) AT4G03020 | Symbols: | transducin family protein / WD-40 repeat family protein | chr4:1331704-1334472 REVERSEhighly similar to ( 697) loc_os05g05210 12005.m083566 protein LEC14B protein, putative, expressed no original description
hv_40479	protein.postranslational modification	-2.71	0	0	weakly similar to ( 158) AT5G40280 | Symbols: ERA1, ATFTB, WIG | ERA1 (ENHANCED RESPONSE TO ABA 1); farnesyltranstransferase/ protein farnesyltransferase | chr5:16101391-16104783 FORWARDweakly similar to ( 153) PFTB_PEA Protein farnesyltransferase subunit beta (EC 2.5.1.58) (CAAX farnesyltransferase subunit beta) (RAS proteins prenyltransferase beta) (FTase-beta) - Pisum sativum (Garden pea)weakl…
hv_27070	signalling.phosphinositides.phosphatidylinositol-4-phosphate 5-kinase	-1.39	0	0	weakly similar to ( 106) loc_os09g23740 12009.m05530 protein 1-phosphatidylinositol-4-phosphate 5-kinase/ zinc ion binding protein, putative, expressed no original description
hv_17393	not assigned.unknown	-2.22	0	0	moderately similar to ( 216) loc_os01g56290 12001.m11785 protein expressed protein no original description
hv_16625	not assigned.unknown	1.65	0	0	weakly similar to ( 107) AT5G06570 | Symbols: | hydrolase | chr5:2008075-2011013 REVERSEweakly similar to ( 167) loc_os07g06880 12007.m05148 protein gibberellin receptor GID1L2, putative, expressed no original description
hv_25024	not assigned.unknown	1.2	0	0	no original description
hv_13761	redox.thioredoxin.PDIL	-1.17	0	0	weakly similar to ( 113) AT3G54960 | Symbols: ATPDIL1-3 | ATPDIL1-3 (PDI-LIKE 1-3); protein disulfide isomerase | chr3:20363895-20366822 REVERSEweakly similar to ( 124) loc_os02g01010 12002.m05451 protein OsPDIL1-4 - Oryza sativa protein disulfide isomerase, expressed no original description
hv_07417	RNA.transcription	-1.79	0	0	weakly similar to ( 112) AT5G43130 | Symbols: TAF4, TAF4B | TAF4 (TBP-ASSOCIATED FACTOR 4); transcription initiation factor | chr5:17315608-17321144 REVERSEmoderately similar to ( 235) loc_os03g32590 12003.m34890 protein transcription initiation factor, putative, expressed no original description
hv_43393	not assigned.unknown	1.38	0	0	no original description
hv_44447	RNA.regulation of transcription.MYB domain transcription factor family	1.42	0	0	very weakly similar to (82.8) loc_os02g49250 12002.m09959 protein MYB transcription factor TaMYB1, putative no original description
hv_24343	not assigned.unknown	-2.75	0	0	very weakly similar to (86.3) loc_os10g24954 12010.m05448 protein ulp1 protease family, C-terminal catalytic domain containing protein no original description
hv_44819	development.late embryogenesis abundant	2.26	0	0	no original description
hv_19954	not assigned.unknown	-2.57	0	0	weakly similar to ( 103) AT2G23360 | Symbols: | transport protein-related | chr2:9949456-9952727 FORWARDmoderately similar to ( 285) loc_os04g55570 12004.m10448 protein expressed protein no original description
hv_41037	not assigned.no ontology	-3.02	0	0	highly similar to ( 815) AT3G10740 | Symbols: ASD1, ARAF1, ARAF, ATASD1 | ASD1 (ALPHA-L-ARABINOFURANOSIDASE 1); alpha-N-arabinofuranosidase/ hydrolase, acting on glycosyl bonds / xylan 1,4-beta-xylosidase | chr3:3361031-3364573 REVERSEnearly identical (1088) loc_os11g03730 12011.m61727 protein alpha-N-arabinofuranosidase A precursor, putative, expressed no original description
hv_11789	DNA.synthesis/chromatin structure	-1.13	0	0	moderately similar to ( 377) AT3G06980 | Symbols: | DEAD/DEAH box helicase, putative | chr3:2201531-2204662 FORWARDvery weakly similar to (97.8) DB10_NICSY ATP-dependent RNA helicase-like protein DB10 (EC 3.6.1.-) - Nicotiana sylvestris (Wood tobacco)highly similar to ( 634) loc_os03g01830 12003.m05727 protein DEAD/DEAH box helicase, putative, expressed no original description
hv_21814	protein.degradation.subtilases	1.65	0	0	moderately similar to ( 384) AT3G14067 | Symbols: | subtilase family protein | chr3:4658421-4660754 REVERSEmoderately similar to ( 427) loc_os02g53860 12002.m10415 protein subtilisin-like protease precursor, putative, expressed no original description
hv_12223	not assigned.no ontology	-3.11	0	0	weakly similar to ( 112) loc_os05g48620 12005.m08933 protein tropomyosin, putative, expressed no original description
hv_17830	RNA.regulation of transcription.General Transcription	1.79	0	0	weakly similar to ( 129) AT1G73230 | Symbols: | nascent polypeptide-associated complex (NAC) domain-containing protein | chr1:27540506-27541364 REVERSEweakly similar to ( 134) loc_os03g01910 12003.m78794 protein transcription factor BTF3, putative, expressed no original description
hv_21310	not assigned.unknown	-1.09	0	0	weakly similar to ( 131) loc_os04g34610 12004.m08555 protein expressed protein no original description
hv_09624	signalling.receptor kinases.DUF 26	-2.47	0	0	weakly similar to ( 168) AT5G63710 | Symbols: | leucine-rich repeat transmembrane protein kinase, putative | chr5:25499475-25502598 FORWARDweakly similar to ( 120) NORK_MEDTR Nodulation receptor kinase precursor (EC 2.7.11.1) (Does not make infections protein 2) (Symbiosis receptor-like kinase) (MtSYMRK) - Medicago truncatula (Barrel medic)weakly similar to ( 168) loc_os11g39370 12011.m28845 prot…
hv_14274	not assigned.unknown	-1.5	0	0	weakly similar to ( 105) AT2G35680 | Symbols: | dual specificity protein phosphatase family protein | chr2:14997004-14998590 REVERSEweakly similar to ( 192) loc_os01g53710 12001.m97539 protein protein-tyrosine phosphatase mitochondrial 1, mitochondrial precursor, putative, expressed no original description
hv_15185	not assigned.no ontology.C2 domain-containing protein	1.02	0	0	weakly similar to ( 102) AT3G16510 | Symbols: | C2 domain-containing protein | chr3:5617112-5618194 REVERSEmoderately similar to ( 232) loc_os01g70790 12001.m43370 protein src2-like protein, putative, expressed no original description
hv_37198	not assigned.unknown	-1.29	0	0	weakly similar to ( 103) AT4G28025 | Symbols: | unknown protein | chr4:13935836-13937367 REVERSEmoderately similar to ( 204) loc_os02g39730 12002.m33303 protein expressed protein no original description
hv_14918	signalling.receptor kinases.leucine rich repeat XI	-2.58	0	0	weakly similar to ( 166) AT3G47570 | Symbols: | leucine-rich repeat transmembrane protein kinase, putative | chr3:17527611-17530748 FORWARDweakly similar to ( 107) PSKR_DAUCA Phytosulfokine receptor precursor (EC 2.7.11.1) (Phytosulfokine LRR receptor kinase) - Daucus carota (Carrot)moderately similar to ( 247) loc_os02g40200 12002.m33773 protein receptor-like protein kinase precursor, putative, …
hv_27630	not assigned.unknown	1.85	0	0	no original description
hv_12485	RNA.RNA binding	-1.25	0	0	very weakly similar to (91.7) AT5G46190 | Symbols: | KH domain-containing protein | chr5:18723435-18725834 REVERSEweakly similar to ( 148) loc_os08g10030 12008.m05137 protein nucleic acid binding protein, putative, expressed no original description
hv_08484	RNA.regulation of transcription.HB,Homeobox transcription factor family	-1.05	0	0	weakly similar to ( 188) AT1G28420 | Symbols: HB-1 | HB-1 (homeobox-1); transcription factor | chr1:9979936-9987460 FORWARDmoderately similar to ( 263) loc_os01g48180 12001.m11010 protein DDT domain containing protein, expressed no original description
hv_02788	protein.degradation.ubiquitin.E2	1.31	0	0	weakly similar to ( 150) AT3G08690 | Symbols: UBC11, ATUBC11 | UBC11 (UBIQUITIN-CONJUGATING ENZYME 11); ubiquitin-protein ligase | chr3:2641487-2642489 FORWARDvery weakly similar to (93.2) UBC2_WHEAT Ubiquitin-conjugating enzyme E2-17 kDa (EC 6.3.2.19) (Ubiquitin-protein ligase) (Ubiquitin carrier protein) - Triticum aestivum (Wheat)moderately similar to ( 206) loc_os02g48910 12002.m09925 protein…
hv_03199	signalling.receptor kinases.leucine rich repeat XI	-2.15	0	0	weakly similar to ( 139) loc_os02g40180 12002.m09104 protein receptor-like protein kinase precursor, putative, expressed no original description
hv_04466	lipid metabolism.lipid degradation.lysophospholipases.phospholipase D	1.02	0	0	moderately similar to ( 332) AT1G52570 | Symbols: PLDALPHA2 | PLDALPHA2 (phosphlipase d alpha 2); phospholipase D | chr1:19583940-19586551 REVERSEmoderately similar to ( 393) PLDA2_ORYSA Phospholipase D alpha 2 (EC 3.1.4.4) (PLD alpha 2) (Choline phosphatase 2) (Phosphatidylcholine-hydrolyzing phospholipase D 2) - Oryza sativa (Rice)moderately similar to ( 393) loc_os06g40190 12006.m08555 protein…
hv_00444	RNA.regulation of transcription.unclassified	1.04	0	0	weakly similar to ( 138) AT3G17611 | Symbols: ATRBL14 | ATRBL14 (ARABIDOPSIS RHOMBOID-LIKE PROTEIN 14); zinc ion binding | chr3:6025652-6026173 FORWARDmoderately similar to ( 206) loc_os01g18100 12001.m08352 protein rhomboid domain containing 1, putative, expressed no original description
hv_01437	stress.biotic	-1.98	0	0	weakly similar to ( 128) loc_os08g42670 12008.m08245 protein resistance protein, putative, expressed no original description
hv_09930	not assigned.unknown	-1.61	0	0	moderately similar to ( 279) AT5G49930 | Symbols: emb1441 | emb1441 (embryo defective 1441); nucleic acid binding / zinc ion binding | chr5:20308260-20312736 REVERSEmoderately similar to ( 434) loc_os12g37720 12012.m07558 protein serologically defined colon cancer antigen 1, putative, expressed no original description
hv_11845	cell.organisation	1.39	0	0	very weakly similar to (94.4) AT4G19660 | Symbols: NPR4 | NPR4 (NPR1-like protein 4); protein binding | chr4:10696266-10698243 REVERSEweakly similar to ( 163) loc_os03g46440 12003.m09663 protein regulatory protein NPR1, putative, expressed no original description
hv_21413	DNA.synthesis/chromatin structure.histone	1.37	0	0	very weakly similar to (86.7) AT4G40030 | Symbols: | histone H3.2 | chr4:18555840-18556417 REVERSEvery weakly similar to (86.7) H33_VITVI Histone H3.3 - Vitis vinifera (Grape)very weakly similar to (86.7) loc_os06g04030 12006.m05134 protein histone H3, putative, expressed no original description
hv_38972	misc.cytochrome P450	-2.23	0	0	moderately similar to ( 238) AT3G48310 | Symbols: CYP71A22 | CYP71A22; electron carrier/ heme binding / iron ion binding / monooxygenase/ oxygen binding | chr3:17888192-17889749 FORWARDmoderately similar to ( 393) C71C4_MAIZE Cytochrome P450 71C4 (EC 1.14.-.-) (Benzoxazineless 2) - Zea mays (Maize)moderately similar to ( 460) loc_os08g01450 12008.m04293 protein cytochrome P450 71C4, putative, exp…
hv_14366	secondary metabolism.flavonoids.dihydroflavonols.dihydroflavonol 4-reductase	3.4	0	0	very weakly similar to (91.7) AT2G33590 | Symbols: | cinnamoyl-CoA reductase family | chr2:14224622-14226365 FORWARDmoderately similar to ( 241) loc_os09g31490 12009.m06272 protein dihydroflavonol-4-reductase, putative, expressed no original description
hv_11821	hormone metabolism.abscisic acid.signal transduction	1.03	0	0	weakly similar to ( 114) AT4G34000 | Symbols: ABF3, DPBF5 | ABF3 (ABSCISIC ACID RESPONSIVE ELEMENTS-BINDING FACTOR 3); DNA binding / protein binding / transcription activator/ transcription factor | chr4:16296008-16297594 FORWARDweakly similar to ( 155) loc_os09g28310 12009.m05982 protein bZIP transcription factor, putative, expressed no original description
hv_23261	not assigned.unknown	-1.03	0	0	very weakly similar to (88.2) loc_os03g40780 12003.m09152 protein expressed protein no original description
hv_10542	not assigned.unknown	-2.89	0	0	no original description
hv_21180	lipid metabolism.Phospholipid synthesis.choline monooxygenase	-0.97	0	0	very weakly similar to (94.7) loc_os06g48510 12006.m09377 protein choline monooxygenase, chloroplast precursor, putative, expressed no original description
hv_13024	protein.postranslational modification	1.56	0	0	weakly similar to ( 150) AT1G07430 | Symbols: | protein phosphatase 2C, putative / PP2C, putative | chr1:2281151-2282656 REVERSEmoderately similar to ( 238) loc_os03g16170 12003.m07054 protein protein phosphatase 2C, putative, expressed no original description
hv_45087	not assigned.unknown	1.15	0	0	no original description
hv_26656	not assigned.unknown	-2.79	0	0	weakly similar to ( 117) loc_os09g30070 12009.m06158 protein expressed protein no original description
hv_38529	cell wall.degradation.cellulases and beta -1,4-glucanases	-2.4	0	0	weakly similar to ( 172) AT2G32990 | Symbols: AtGH9B8 | AtGH9B8 (Arabidopsis thaliana glycosyl hydrolase 9B8); catalytic/ hydrolase, hydrolyzing O-glycosyl compounds | chr2:14003361-14005844 FORWARDweakly similar to ( 189) GUN16_ORYSA Endoglucanase 16 precursor (EC 3.2.1.4) (Endo-1,4-beta glucanase 16) - Oryza sativa (Rice)weakly similar to ( 183) loc_os02g50490 12002.m10083 protein endoglucanase…
hv_46499	not assigned.unknown	1.12	0	0	no original description
hv_20655	misc.short chain dehydrogenase/reductase (SDR)	1.34	0	0	weakly similar to ( 122) AT1G01800 | Symbols: | short-chain dehydrogenase/reductase (SDR) family protein | chr1:293595-294888 FORWARDmoderately similar to ( 228) loc_os04g44950 12004.m09449 protein carbonyl reductase 1, putative, expressed no original description
hv_26595	not assigned.unknown	1.49	0	0	very weakly similar to (97.4) loc_os05g23130 12005.m06608 protein expressed protein no original description
hv_44304	not assigned.unknown	2.28	0	0	no original description
hv_05008	not assigned.unknown	1.13	0	0	no original description
hv_09791	not assigned.unknown	-2.4	0	0	weakly similar to ( 158) AT4G10930 | Symbols: | unknown protein | chr4:6705178-6708846 REVERSEmoderately similar to ( 271) loc_os12g10700 12012.m05053 protein expressed protein no original description
hv_45975	not assigned.unknown	-1.87	0	0	no original description
hv_41541	stress.biotic	-2.84	0	0	weakly similar to ( 118) loc_os10g18820 12010.m04957 protein dirigent-like protein, putative, expressed no original description
hv_00253	transport.amino acids	1.29	0	0	moderately similar to ( 224) AT2G34960 | Symbols: CAT5 | CAT5 (CATIONIC AMINO ACID TRANSPORTER 5); L-glutamate transmembrane transporter/ L-lysine transmembrane transporter/ arginine transmembrane transporter/ cationic amino acid transmembrane transporter | chr2:14744175-14745884 REVERSEmoderately similar to ( 272) loc_os01g11160 12001.m07736 protein cationic amino acid transporter 4, putative, e…
hv_10652	hormone metabolism.jasmonate.synthesis-degradation.12-Oxo-PDA-reductase	1.24	0	0	highly similar to ( 523) AT1G76680 | Symbols: OPR1, ATOPR1 | OPR1; 12-oxophytodienoate reductase | chr1:28776982-28778271 FORWARDhighly similar to ( 548) loc_os06g11210 12006.m05838 protein 12-oxophytodienoate reductase 2, putative, expressed no original description
hv_03695	signalling.receptor kinases.wall associated kinase	-1.96	0	0	weakly similar to ( 104) loc_os02g42150 12002.m09252 protein OsWAK14 - OsWAK receptor-like protein kinase, expressed no original description
hv_05616	not assigned.unknown	-1.15	0	0	moderately similar to ( 273) loc_os06g51330 12006.m091804 protein expressed protein no original description
hv_39622	cell.vesicle transport	-2.7	0	0	moderately similar to ( 261) AT2G38410 | Symbols: | VHS domain-containing protein / GAT domain-containing protein | chr2:16086912-16090047 REVERSEmoderately similar to ( 326) loc_os05g27320 12005.m07021 protein protein transporter, putative, expressed no original description
hv_21872	transport.potassium	1.13	0	0	moderately similar to ( 274) AT1G60160 | Symbols: | potassium transporter family protein | chr1:22188330-22191395 REVERSEmoderately similar to ( 207) HAK14_ORYSA Probable potassium transporter 14 (OsHAK14) - Oryza sativa (Rice)moderately similar to ( 314) loc_os09g21000 12009.m05307 protein potassium transporter 12, putative, expressed no original description
hv_00477	protein.postranslational modification	1.78	0	0	moderately similar to ( 377) AT5G58950 | Symbols: | protein kinase family protein | chr5:23801136-23803025 REVERSEvery weakly similar to (96.7) CRI4_MAIZE Putative receptor protein kinase CRINKLY4 precursor (EC 2.7.11.1) - Zea mays (Maize)highly similar to ( 524) loc_os01g54350 12001.m11599 protein protein kinase, putative, expressed no original description
hv_24206	development.unspecified	-1.96	0	0	weakly similar to ( 112) AT5G49680 | Symbols: | cell expansion protein, putative | chr5:20176385-20188307 FORWARDweakly similar to ( 180) loc_os03g23030 12003.m07701 protein aberrant pollen transmission 1, putative, expressed no original description
hv_06801	not assigned.unknown	-1.98	0	0	weakly similar to ( 175) AT5G48790 | Symbols: | unknown protein | chr5:19780010-19781977 REVERSEmoderately similar to ( 290) loc_os02g03670 12002.m77769 protein expressed protein no original description
hv_08908	not assigned.no ontology	-1.72	0	0	weakly similar to ( 176) AT1G54570 | Symbols: | esterase/lipase/thioesterase family protein | chr1:20380649-20384953 REVERSEmoderately similar to ( 258) loc_os09g33530 12009.m22161 protein acyltransferase/ catalytic, putative, expressed no original description
hv_21449	cell.organisation	-1.38	0	0	weakly similar to ( 122) AT2G21380 | Symbols: | kinesin motor protein-related | chr2:9141833-9148883 FORWARDmoderately similar to ( 233) loc_os04g35510 12004.m78936 protein CENP-E-like kinetochore protein, putative, expressed no original description
hv_14920	signalling.receptor kinases.leucine rich repeat XI	-2.71	0	0	weakly similar to ( 132) AT3G47580 | Symbols: | leucine-rich repeat transmembrane protein kinase, putative | chr3:17532687-17535810 FORWARDvery weakly similar to (95.5) RPK1_IPONI Receptor-like protein kinase precursor (EC 2.7.11.1) - Ipomoea nil (Japanese morning glory) (Pharbitis nil)moderately similar to ( 254) loc_os02g40200 12002.m33773 protein receptor-like protein kinase precursor, putativ…
hv_18128	not assigned.no ontology.hydroxyproline rich proteins	-1.83	0	0	moderately similar to ( 258) loc_os10g34820 12010.m065296 protein CDT1a protein, putative, expressed no original description
hv_19677	transport.membrane system unknown	2.55	0	0	weakly similar to ( 145) AT3G47420 | Symbols: | glycerol-3-phosphate transporter, putative / glycerol 3-phosphate permease, putative | chr3:17472541-17474209 REVERSEweakly similar to ( 163) loc_os04g46880 12004.m101437 protein glycerol 3-phosphate permease, putative, expressed no original description
hv_02602	not assigned.unknown	-1.3	0	0	weakly similar to ( 196) AT3G11560 | Symbols: | LOCATED IN: chloroplast; EXPRESSED IN: 22 plant structures; EXPRESSED DURING: 13 growth stages; CONTAINS InterPro DOMAIN/s: LETM1-like (InterPro:IPR011685); BEST Arabidopsis thaliana protein match is: unknown protein (TAIR:AT5G06220.1); Has 320 Blast hits to 313 proteins in 106 species: Archae - 0; Bacteria - 8; Metazoa - 121; Fungi - 108; Plants - …
hv_29537	transport.amino acids	1.18	0	0	moderately similar to ( 274) AT2G42005 | Symbols: | amino acid transporter family protein | chr2:17531323-17532564 REVERSEmoderately similar to ( 393) loc_os04g47780 12004.m09721 protein amino acid transport protein, putative, expressed no original description
hv_16901	not assigned.unknown	1.19	0	0	weakly similar to ( 143) loc_os03g19260 12003.m07343 protein expressed protein no original description
hv_39021	DNA.synthesis/chromatin structure	-1.48	0	0	very weakly similar to (87.8) loc_os03g06190 12003.m06139 protein exosome component 10, putative, expressed no original description
hv_45461	not assigned.no ontology	1.19	0	0	weakly similar to ( 133) loc_os01g53160 12001.m11485 protein plant-specific domain TIGR01568 family protein, expressed no original description
hv_00254	transport.amino acids	1.34	0	0	weakly similar to ( 147) AT2G34960 | Symbols: CAT5 | CAT5 (CATIONIC AMINO ACID TRANSPORTER 5); L-glutamate transmembrane transporter/ L-lysine transmembrane transporter/ arginine transmembrane transporter/ cationic amino acid transmembrane transporter | chr2:14744175-14745884 REVERSEmoderately similar to ( 219) loc_os01g11160 12001.m07736 protein cationic amino acid transporter 4, putative, expre…
hv_40505	not assigned.unknown	3.13	0	0	moderately similar to ( 233) AT3G60070 | Symbols: | FUNCTIONS IN: molecular_function unknown; INVOLVED IN: biological_process unknown; LOCATED IN: membrane; EXPRESSED IN: 24 plant structures; EXPRESSED DURING: 15 growth stages; CONTAINS InterPro DOMAIN/s: Major facilitator sdownerfamily, general substrate transporter (InterPro:IPR016196); BEST Arabidopsis thaliana protein match is: unknown protei…
hv_37253	stress.abiotic.drought/salt	0.99	0	0	highly similar to ( 546) AT1G30360 | Symbols: ERD4 | ERD4 (early-responsive to dehydration 4) | chr1:10715892-10718799 FORWARDhighly similar to ( 796) loc_os07g05570 12007.m29066 protein ERD4 protein, putative, expressed no original description
hv_20773	not assigned.unknown	1.19	0	0	weakly similar to ( 130) AT2G15440 | Symbols: | unknown protein | chr2:6743792-6744781 REVERSEmoderately similar to ( 241) loc_os04g55640 12004.m10455 protein plant-specific domain TIGR01627 family protein, expressed no original description
hv_20900	not assigned.unknown	-1.03	0	0	very weakly similar to (96.7) AT5G13240 | Symbols: | transcription regulator | chr5:4225261-4227152 REVERSEweakly similar to ( 111) loc_os04g56730 12004.m35220 protein repressor of RNA polymerase III transcription MAF1, putative, expressed no original description
hv_19003	protein.synthesis.ribosomal protein.prokaryotic.chloroplast.50S subunit.L14	-2.19	0	0	moderately similar to ( 234) ATCG00790 | Symbols: RPL16 | chloroplast gene encoding a ribosomal protein L16, which is a constituent of 50S large ribosomal subunit | chrC:81189-82652 REVERSEmoderately similar to ( 267) RR8_WHEAT Chloroplast 30S ribosomal protein S8 - Triticum aestivum (Wheat)moderately similar to ( 263) loc_osp1g00700 11562.m00061 protein ribosomal protein S8 no original descripti…
hv_10838	cell.organisation	1.26	0	0	moderately similar to ( 308) AT3G12110 | Symbols: ACT11 | ACT11 (actin-11); structural constituent of cytoskeleton | chr3:3858116-3859609 FORWARDmoderately similar to ( 313) ACT_GOSHI Actin - Gossypium hirsutum (downland cotton)moderately similar to ( 312) loc_os05g01600 12005.m27520 protein actin-97, putative, expressed no original description
hv_36847	not assigned.unknown	-1.33	0	0	moderately similar to ( 236) AT5G22340 | Symbols: | unknown protein | chr5:7394509-7396609 FORWARDmoderately similar to ( 379) loc_os03g20640 12003.m07471 protein expressed protein no original description
hv_11501	not assigned.unknown	-2.63	0	0	weakly similar to ( 102) AT5G17530 | Symbols: | phosphoglucosamine mutase family protein | chr5:5778168-5781863 FORWARDweakly similar to ( 130) loc_os07g26610 12007.m06939 protein phosphoglucomutase/phosphomannomutase family protein, putative, expressed no original description
hv_14392	lipid metabolism.lipid degradation.beta-oxidation.acyl CoA DH	-1.45	0	0	highly similar to ( 803) AT3G06810 | Symbols: IBR3 | IBR3 (IBA-RESPONSE 3); acyl-CoA dehydrogenase/ oxidoreductase | chr3:2146534-2150654 FORWARDvery weakly similar to (95.5) IVD1_SOLTU Isovaleryl-CoA dehydrogenase 1, mitochondrial precursor (EC 1.3.99.10) (IVD 1) - Solanum tuberosum (Potato)highly similar to ( 968) loc_os07g47820 12007.m29021 protein acad10 protein, putative, expressed no origin…
hv_10487	cell.organisation	-2.19	0	0	moderately similar to ( 454) loc_os03g21270 12003.m35204 protein expressed protein no original description
hv_19647	transport.unspecified cations	1.06	0	0	moderately similar to ( 381) AT1G80900 | Symbols: ATMGT1, MGT1 | magnesium transporter CorA-like family protein (MGT1) (MRS2) | chr1:30398289-30399870 REVERSEmoderately similar to ( 487) loc_os04g42280 12004.m09200 protein MRS2-5, putative, expressed no original description
hv_22554	RNA.transcription	1.37	0	0	weakly similar to ( 122) loc_os08g39650 12008.m07946 protein retrotransposon protein, putative, unclassified no original description
hv_07238	protein.glycosylation	1.31	0	0	weakly similar to ( 108) AT2G37090 | Symbols: IRX9 | IRX9 (IRREGULAR XYLEM 9); transferase, transferring glycosyl grodowns / xylosyltransferase | chr2:15587671-15589223 REVERSEmoderately similar to ( 219) loc_os03g17850 12003.m07210 protein beta3-glucuronyltransferase, putative, expressed no original description
hv_03195	signalling.receptor kinases.leucine rich repeat XI	-3.99	0	0	weakly similar to ( 135) AT5G07280 | Symbols: EMS1, EXS | EMS1 (EXCESS MICROSPOROCYTES1); kinase/ transmembrane receptor protein kinase | chr5:2285088-2288666 FORWARDweakly similar to ( 120) RPK1_IPONI Receptor-like protein kinase precursor (EC 2.7.11.1) - Ipomoea nil (Japanese morning glory) (Pharbitis nil)weakly similar to ( 187) loc_os02g40180 12002.m09104 protein receptor-like protein kinase …
hv_13981	RNA.regulation of transcription.unclassified	-1.56	0	0	weakly similar to ( 124) loc_os07g28460 12007.m07118 protein transposon protein, putative, unclassified, expressed no original description
hv_03536	minor CHO metabolism.callose	-2.16	0	0	very weakly similar to (96.7) AT5G13000 | Symbols: ATGSL12, gsl12 | ATGSL12 (glucan synthase-like 12); 1,3-beta-glucan synthase/ transferase, transferring glycosyl grodowns | chr5:4110445-4121202 REVERSEvery weakly similar to ( 100) loc_os02g58560 12002.m100475 protein CALS1, putative, expressed no original description
hv_44515	protein.degradation.ubiquitin.E3.RING	1.13	0	0	highly similar to ( 736) AT1G20780 | Symbols: PUB44, ATPUB44, SAUL1 | SAUL1 (SENESCENCE-ASSOCIATED E3 UBIQUITIN LIGASE 1); ubiquitin-protein ligase | chr1:7217812-7220609 FORWARDvery weakly similar to (86.7) SPL11_ORYSA Spotted leaf protein 11 (Spotted leaf11) (Cell death-related protein SPL11) - Oryza sativa (Rice)nearly identical (1067) loc_os03g45420 12003.m09570 protein ubiquitin-protein liga…
hv_22349	misc.cytochrome P450	-1.42	0	0	weakly similar to ( 177) AT3G48270 | Symbols: CYP71A26 | CYP71A26; electron carrier/ heme binding / iron ion binding / monooxygenase/ oxygen binding | chr3:17876571-17878173 FORWARDmoderately similar to ( 300) C71C4_MAIZE Cytochrome P450 71C4 (EC 1.14.-.-) (Benzoxazineless 2) - Zea mays (Maize)moderately similar to ( 350) loc_os08g01450 12008.m04293 protein cytochrome P450 71C4, putative, express…
hv_17739	stress.biotic.signalling.MLO-like	-1.53	0	0	very weakly similar to (97.1) AT4G02600 | Symbols: MLO1, ATMLO1 | MLO1; calmodulin binding | chr4:1144141-1147156 FORWARDweakly similar to ( 116) loc_os02g35490 12002.m08637 protein MLO-like protein 1, putative, expressed no original description
hv_41444	signalling.receptor kinases.leucine rich repeat II	-1.97	0	0	very weakly similar to (84.3) AT5G10290 | Symbols: | leucine-rich repeat family protein / protein kinase family protein | chr5:3235462-3238171 REVERSEweakly similar to ( 102) loc_os11g39370 12011.m28845 protein BRASSINOSTEROID INSENSITIVE 1-associated receptor kinase 1 precursor, putative, expressed no original description
hv_11941	RNA.regulation of transcription.HSF,Heat-shock transcription factor family	1.61	0	0	weakly similar to ( 126) AT3G24520 | Symbols: AT-HSFC1, HSFC1 | AT-HSFC1; DNA binding / transcription factor | chr3:8941455-8942531 FORWARDweakly similar to ( 172) loc_os01g53220 12001.m11491 protein heat shock factor protein HSF30, putative, expressed no original description
hv_39004	glycolysis.plastid branch.pyruvate kinase (PK)	-1.48	0	0	moderately similar to ( 341) AT5G52920 | Symbols: PKP1, PKP-BETA1, PKP2 | PKP-BETA1 (PLASTIDIC PYRUVATE KINASE BETA SUBUNIT 1); pyruvate kinase | chr5:21463680-21466612 FORWARDmoderately similar to ( 227) KPYG_RICCO Pyruvate kinase isozyme G, chloroplast (EC 2.7.1.40) (Fragment) - Ricinus communis (Castor bean)moderately similar to ( 363) loc_os01g47080 12001.m10904 protein pyruvate kinase isozym…
hv_00261	misc.cytochrome P450	1.27	0	0	moderately similar to ( 202) AT2G34500 | Symbols: CYP710A1 | CYP710A1 (cytochrome P450, family 710, subfamily A, polypeptide 1); C-22 sterol desaturase/ oxygen binding | chr2:14539712-14541199 REVERSEmoderately similar to ( 256) loc_os01g11340 12001.m07753 protein CYP710A1, putative, expressed no original description
hv_11047	not assigned.no ontology	1.04	0	0	weakly similar to ( 110) loc_os03g04380 12003.m05968 protein EMB1793, putative, expressed no original description
hv_00974	not assigned.unknown	1.11	0	0	highly similar to ( 535) AT5G12010 | Symbols: | unknown protein | chr5:3877975-3879483 REVERSEhighly similar to ( 754) loc_os01g40070 12001.m10279 protein expressed protein no original description
hv_21210	not assigned.no ontology	1.34	0	0	very weakly similar to (80.5) AT3G07720 | Symbols: | kelch repeat-containing protein | chr3:2465439-2467033 FORWARDvery weakly similar to (98.2) loc_os09g07460 12009.m04015 protein tip elongation aberrant protein 1, putative, expressed no original description
hv_11673	minor CHO metabolism.others	-1.47	0	0	moderately similar to ( 234) AT5G53850 | Symbols: | haloacid dehalogenase-like hydrolase family protein | chr5:21861617-21864817 REVERSEmoderately similar to ( 280) loc_os11g29370 12011.m06847 protein hydrolase, putative, expressed no original description
hv_22597	not assigned.no ontology	-1.29	0	0	weakly similar to ( 102) loc_os03g54970 12003.m10411 protein expressed protein no original description
hv_09789	protein.degradation.ubiquitin.E3.RING	-1.94	0	0	weakly similar to ( 179) loc_os12g10700 12012.m05053 protein expressed protein no original description
hv_35202	not assigned.unknown	-2.1	0	0	no original description
hv_43422	not assigned.no ontology.C2 domain-containing protein	1.58	0	0	highly similar to ( 772) AT5G17980 | Symbols: | C2 domain-containing protein | chr5:5953596-5956745 FORWARDnearly identical (1485) loc_os07g07070 12007.m05167 protein anthranilate phosphoribosyltransferase-like protein, putative, expressed no original description
hv_12757	protein.degradation.ubiquitin.E3.SCF.FBOX	1.04	0	0	highly similar to ( 543) AT1G55270 | Symbols: | kelch repeat-containing F-box family protein | chr1:20618333-20619925 REVERSEhighly similar to ( 696) loc_os10g26990 12010.m05634 protein kelch motif family protein, expressed no original description
hv_44877	not assigned.unknown	2.27	0	0	no original description
hv_46280	not assigned.unknown	1.26	0	0	weakly similar to ( 104) loc_os04g58790 12004.m10759 protein conserved hypothetical protein no original description
hv_10455	amino acid metabolism.synthesis.aspartate family.misc.homoserine.homoserine kinase	1.6	0	0	weakly similar to ( 109) loc_os02g58510 12002.m10871 protein homoserine kinase, putative, expressed no original description
hv_23542	transport.ABC transporters and multidrug resistance systems	-2.92	0	0	weakly similar to ( 167) AT5G13750 | Symbols: ZIFL1 | ZIFL1 (ZINC INDUCED FACILITATOR-like 1); tetracycline:hydrogen antiporter | chr5:4438318-4440829 FORWARDmoderately similar to ( 270) loc_os11g04060 12011.m04601 protein major facilitator sdownerfamily antiporter, putative no original description
hv_26645	RNA.regulation of transcription.Global transcription factor grodown	-1.86	0	0	weakly similar to ( 155) loc_os05g43060 12005.m08436 protein NOWA1 protein, putative, expressed no original description
hv_06346	DNA.repair	-1.38	0	0	moderately similar to ( 348) AT4G09140 | Symbols: ATMLH1, MLH1 | MLH1 (MUTL-HOMOLOGUE 1); protein binding, bridging | chr4:5817107-5821035 REVERSEmoderately similar to ( 425) loc_os01g72880 12001.m42511 protein MUTL protein homolog 1, putative, expressed no original description
hv_07521	stress.biotic	-1.87	0	0	moderately similar to ( 213) AT4G11650 | Symbols: ATOSM34 | ATOSM34 (osmotin 34) | chr4:7025127-7026113 REVERSEmoderately similar to ( 234) P21_SOYBN Protein P21 - Glycine max (Soybean)moderately similar to ( 231) loc_os03g46070 12003.m09627 protein protein P21, putative, expressed no original description
hv_43581	not assigned.unknown	1.17	0	0	no original description
hv_15600	hormone metabolism.auxin.signal transduction	1.56	0	0	moderately similar to ( 317) AT1G23080 | Symbols: PIN7 | PIN7 (PIN-FORMED 7); auxin efflux transmembrane transporter/ auxin:hydrogen symporter/ transporter | chr1:8180768-8183406 REVERSEhighly similar to ( 579) PIN1_ORYSA Auxin efflux carrier component 1 (OsPIN1) (Ethylene insensitive root 1 homolog) - Oryza sativa (Rice)highly similar to ( 579) loc_os02g50960 12002.m33866 protein auxin efflux ca…
hv_04881	protein.targeting.chloroplast	-1.22	0	0	moderately similar to ( 261) AT4G01800 | Symbols: | preprotein translocase secA subunit, putative | chr4:770926-776131 REVERSEmoderately similar to ( 253) SECA_SPIOL Preprotein translocase secA subunit, chloroplast precursor - Spinacia oleracea (Spinach)moderately similar to ( 280) loc_os01g21820 12001.m08666 protein preprotein translocase secA subunit, chloroplast precursor, putative, expressed …
hv_18956	misc.cytochrome P450	1.47	0	0	weakly similar to ( 132) AT4G37320 | Symbols: CYP81D5 | CYP81D5; electron carrier/ heme binding / iron ion binding / monooxygenase/ oxygen binding | chr4:17559742-17561690 REVERSEweakly similar to ( 110) F3PH_PETHY Flavonoid 3'-monooxygenase (EC 1.14.13.21) (Flavonoid 3'-hydroxylase) (Cytochrome P450 75B2) - Petunia hybrida (Petunia)moderately similar to ( 224) loc_os12g39300 12012.m07715 protein…
hv_24390	cell wall.modification	1.36	0	0	weakly similar to ( 149) AT2G01850 | Symbols: EXGT-A3, XTH27, ATXTH27 | EXGT-A3; hydrolase, acting on glycosyl bonds / xyloglucan:xyloglucosyl transferase | chr2:385374-387138 FORWARDweakly similar to ( 183) loc_os02g46910 12002.m100051 protein xyloglucan endotransglucosylase/hydrolase protein 30 precursor, putative, expressed no original description
hv_27189	not assigned.unknown	-1.67	0	0	no original description
hv_45611	not assigned.unknown	1.14	0	0	no original description
hv_41785	transport.cyclic nucleotide or calcium regulated channels	1.71	0	0	moderately similar to ( 338) AT5G15410 | Symbols: DND1, ATCNGC2, CNGC2 | DND1 (DEFENSE NO DEATH 1); calcium channel/ calmodulin binding / cation channel/ cyclic nucleotide binding / intracellular cAMP activated cation channel/ intracellular cyclic nucleotide activated cation channel/ inward rectifier potassium channel | chr5:5003460-5006763 REVERSEmoderately similar to ( 420) loc_os03g55100 12003…
hv_13146	cell wall.cellulose synthesis.COBRA	1.3	0	0	weakly similar to ( 121) AT5G15630 | Symbols: COBL4, IRX6 | IRX6 | chr5:5084842-5086545 FORWARDweakly similar to ( 150) COBL5_ORYSA COBRA-like 5 protein precursor (Protein BRITTLE CULM1) - Oryza sativa (Rice)weakly similar to ( 150) loc_os03g30250 12003.m08287 protein phytochelatin synthetase-like conserved region family protein, expressed no original description
hv_10051	minor CHO metabolism.trehalose.TPP	-1.55	0	0	very weakly similar to (98.2) AT5G51460 | Symbols: ATTPPA | ATTPPA; trehalose-phosphatase | chr5:20902266-20904292 FORWARDvery weakly similar to (99.8) loc_os10g40550 12010.m22032 protein trehalose-phosphate phosphatase, putative, expressed no original description
hv_14314	protein.synthesis.initiation	-1.75	0	0	moderately similar to ( 323) AT4G33250 | Symbols: EIF3K, TIF3K1, ATTIF3K1 | EIF3K (EUKARYOTIC TRANSLATION INITIATION FACTOR 3K); translation initiation factor | chr4:16039066-16040617 REVERSEmoderately similar to ( 416) IF3C_ORYSA Eukaryotic translation initiation factor 3 subunit 12 (eIF-3 p25) (eIF3k) - Oryza sativa (Rice)moderately similar to ( 416) loc_os03g08450 12003.m06353 protein eukaryot…
hv_14869	signalling.receptor kinases.DUF 26	-1.75	0	0	moderately similar to ( 351) AT1G66910 | Symbols: | protein kinase, putative | chr1:24961634-24963941 REVERSEmoderately similar to ( 202) KPRO_MAIZE Putative receptor protein kinase ZmPK1 precursor (EC 2.7.11.1) - Zea mays (Maize)highly similar to ( 559) loc_os01g04570 12001.m42597 protein Ser/Thr protein kinase, putative, expressed no original description
hv_20699	not assigned.unknown	-1.94	0	0	moderately similar to ( 241) AT4G39690 | Symbols: | unknown protein | chr4:18417755-18421633 FORWARDhighly similar to ( 535) loc_os04g54410 12004.m10332 protein expressed protein no original description
hv_06348	DNA.repair	-1.07	0	0	weakly similar to ( 128) AT4G09140 | Symbols: ATMLH1, MLH1 | MLH1 (MUTL-HOMOLOGUE 1); protein binding, bridging | chr4:5817107-5821035 REVERSEweakly similar to ( 160) loc_os01g72880 12001.m42511 protein MUTL protein homolog 1, putative, expressed no original description
hv_40939	not assigned.unknown	1.33	0	0	weakly similar to ( 112) loc_os03g10860 12003.m06538 protein expressed protein no original description
hv_15227	development.unspecified	1.36	0	0	very weakly similar to (90.1) loc_os06g08110 12006.m05533 protein nodulin-like protein, putative, expressed no original description
hv_15061	protein.targeting.nucleus	-1.38	0	0	weakly similar to ( 154) AT4G27640 | Symbols: | importin beta-2 subunit family protein | chr4:13798013-13802976 REVERSEweakly similar to ( 181) loc_os03g15540 12003.m78853 protein protein transporter, putative, expressed no original description
hv_21630	cell.organisation	-1.25	0	0	weakly similar to ( 137) AT4G05190 | Symbols: ATK5 | ATK5 (ARABIDOPSIS THALIANA KINESIN 5); microtubule motor | chr4:2675338-2679482 FORWARDmoderately similar to ( 379) loc_os04g53760 12004.m10268 protein kinesin-1, putative, expressed no original description
hv_21437	not assigned.unknown	-1.71	0	0	weakly similar to ( 110) AT1G20410 | Symbols: | unknown protein | chr1:7079049-7082504 REVERSEweakly similar to ( 124) loc_os04g47380 12004.m09683 protein RNA-binding protein, containing THUMP domain, putative, expressed no original description
hv_22637	RNA.regulation of transcription.Chromatin Remodeling Factors	-1.77	0	0	weakly similar to ( 187) AT1G08600 | Symbols: ATRX, CHR20 | ATRX; ATP binding / DNA binding / helicase/ nucleic acid binding | chr1:2724562-2733431 FORWARDmoderately similar to ( 263) loc_os10g31970 12010.m06046 protein ATP binding protein, putative, expressed no original description
hv_09257	not assigned.unknown	1.01	0	0	weakly similar to ( 124) loc_os10g39830 12010.m06754 protein expressed protein no original description
hv_12422	minor CHO metabolism.galactose.alpha-galactosidases	-1.34	0	0	weakly similar to ( 150) AT3G26380 | Symbols: | glycosyl hydrolase family protein 27 / alpha-galactosidase family protein / melibiase family protein | chr3:9660140-9663145 FORWARDmoderately similar to ( 309) loc_os01g33420 12001.m09656 protein alpha-galactosidase/ hydrolase, hydrolyzing O-glycosyl compounds, putative, expressed no original description
hv_39467	not assigned.unknown	1.05	0	0	very weakly similar to (83.2) loc_os04g32480 12004.m08346 protein ZIM motif family protein, expressed no original description
hv_46350	not assigned.unknown	1.42	0	0	no original description
hv_16103	protein.degradation.ubiquitin.E3.RING	-1.68	0	0	weakly similar to ( 122) AT1G55250 | Symbols: HUB2 | HUB2 (HISTONE MONO-UBIQUITINATION 2); protein binding / zinc ion binding | chr1:20610166-20612302 FORWARDmoderately similar to ( 238) loc_os10g41590 12010.m21975 protein zinc finger, C3HC4 type family protein, expressed no original description
hv_12035	not assigned.unknown	-2.24	0	0	weakly similar to ( 169) loc_os06g12876 12006.m31787 protein expressed protein no original description
hv_15993	stress.abiotic.drought/salt	1.01	0	0	very weakly similar to (89.0) AT1G58520 | Symbols: RXW8 | hydrolase, acting on ester bonds / lipase | chr1:21729913-21731344 FORWARDweakly similar to ( 134) loc_os12g43720 12012.m08145 protein RXW8, putative, expressed no original description
hv_46477	not assigned.unknown	-2.36	0	0	no original description
hv_21152	misc.oxidases - copper, flavone etc	1.57	0	0	very weakly similar to (90.5) AT4G38540 | Symbols: | monooxygenase, putative (MO2) | chr4:18023187-18024827 FORWARDweakly similar to ( 103) loc_os04g34590 12004.m08553 protein conserved hypothetical protein no original description
hv_28563	not assigned.unknown	-1.24	0	0	no original description
hv_05273	RNA.regulation of transcription.C3H zinc finger family	-1.53	0	0	weakly similar to ( 112) AT5G43630 | Symbols: TZP | TZP; DNA binding / nucleic acid binding / zinc ion binding | chr5:17527261-17530207 FORWARDmoderately similar to ( 226) loc_os01g56780 12001.m11835 protein plus-3 domain containing protein, expressed no original description
hv_09657	not assigned.unknown	-1.21	0	0	no original description
hv_02882	RNA.regulation of transcription.putative transcription regulator	-1.92	0	0	weakly similar to ( 115) loc_os02g21190 12002.m100186 protein expressed protein no original description
hv_03298	signalling.light	-1.56	0	0	weakly similar to ( 140) AT4G38180 | Symbols: FRS5 | FRS5 (FAR1-related sequence 5); zinc ion binding | chr4:17906702-17909404 REVERSEmoderately similar to ( 283) loc_os02g18370 12002.m07080 protein transposon protein, putative, unclassified, expressed no original description
hv_20473	lipid metabolism.FA synthesis and FA elongation.acyl coa ligase	1.36	0	0	weakly similar to ( 107) AT3G48990 | Symbols: | AMP-dependent synthetase and ligase family protein | chr3:18159031-18161294 REVERSEweakly similar to ( 114) loc_os04g58710 12004.m35525 protein peroxisomal-coenzyme A synthetase, putative, expressed no original description
hv_03302	signalling.light	-2.65	0	0	weakly similar to ( 105) AT2G27110 | Symbols: FRS3 | FRS3 (FAR1-related sequence 3); zinc ion binding | chr2:11576969-11580259 REVERSEmoderately similar to ( 358) loc_os02g18370 12002.m07080 protein transposon protein, putative, unclassified, expressed no original description
hv_20883	DNA.synthesis/chromatin structure.histone.H1	1.2	0	0	very weakly similar to (94.7) AT2G18050 | Symbols: HIS1-3 | HIS1-3 (HISTONE H1-3); DNA binding / nucleosomal DNA binding | chr2:7846254-7846670 FORWARDvery weakly similar to (89.7) H1_WHEAT Histone H1 - Triticum aestivum (Wheat)weakly similar to ( 114) loc_os04g18090 12004.m06975 protein histone H1, putative, expressed no original description
hv_43112	development.late embryogenesis abundant	2.53	0	0	weakly similar to ( 185) AT1G01470 | Symbols: LEA14, LSR3 | LEA14 (LATE EMBRYOGENESIS ABUNDANT 14) | chr1:172295-172826 REVERSEmoderately similar to ( 211) LEA14_GOSHI Late embryogenesis abundant protein Lea14-A - Gossypium hirsutum (downland cotton)moderately similar to ( 257) loc_os01g12580 12001.m07872 protein late embryogenesis abundant protein Lea14-A, putative, expressed no original descrip…
hv_40975	misc.glutathione S transferases	-1.96	0	0	moderately similar to ( 223) AT2G02390 | Symbols: ATGSTZ1, GST18 | ATGSTZ1 (ARABIDOPSIS THALIANA GLUTATHIONE S-TRANSFERASE ZETA 1); catalytic/ glutathione transferase | chr2:629015-630955 FORWARDmoderately similar to ( 410) GSTZ_WHEAT Glutathione S-transferase (EC 2.5.1.18) (GST class-zeta) - Triticum aestivum (Wheat)moderately similar to ( 367) loc_os12g10730 12012.m05056 protein glutathione S-t…
hv_44929	not assigned.unknown	-2.76	0	0	no original description
hv_43379	not assigned.no ontology	1.62	0	0	moderately similar to ( 241) loc_os01g53160 12001.m11485 protein plant-specific domain TIGR01568 family protein, expressed no original description
hv_21627	not assigned.unknown	-2.56	0	0	very weakly similar to (97.1) loc_os04g55570 12004.m10448 protein expressed protein no original description
hv_19084	protein.degradation.ubiquitin.ubiquitin	1.01	0	0	highly similar to ( 803) AT4G05320 | Symbols: UBQ10 | UBQ10 (POLYUBIQUITIN 10); protein binding | chr4:2718559-2719932 FORWARDweakly similar to ( 150) UBIQ_WHEAT Ubiquitin - Triticum aestivum (Wheat)highly similar to ( 805) loc_os06g46770 12006.m091761 protein polyubiquitin containing 7 ubiquitin monomers, putative, expressed no original description
hv_45135	not assigned.unknown	1.43	0	0	weakly similar to ( 115) loc_os09g15550 12009.m04816 protein F-box domain containing protein, expressed no original description
hv_18605	not assigned.unknown	-1.64	0	0	no original description
hv_03668	not assigned.unknown	-1.46	0	0	weakly similar to ( 118) AT1G58230 | Symbols: | WD-40 repeat family protein / beige-related | chr1:21573706-21578865 FORWARDweakly similar to ( 170) loc_os02g06720 12002.m06020 protein lipopolysaccharide-responsive and beige-like anchor protein, putative, expressed no original description
hv_42578	signalling.light	-2.05	0	0	very weakly similar to (96.3) AT5G48790 | Symbols: | unknown protein | chr5:19780010-19781977 REVERSEmoderately similar to ( 295) loc_os02g18370 12002.m07080 protein transposon protein, putative, unclassified, expressed no original description
hv_15361	not assigned.no ontology.pentatricopeptide (PPR) repeat-containing protein	-2.19	0	0	weakly similar to ( 184) AT2G17033 | Symbols: | pentatricopeptide (PPR) repeat-containing protein | chr2:7401205-7403207 FORWARDhighly similar to ( 597) loc_os02g02770 12002.m05626 protein pentatricopeptide, putative, expressed no original description
hv_39548	not assigned.unknown	1.16	0	0	very weakly similar to (85.1) loc_os12g43790 12012.m08152 protein ocs element-binding factor 1, putative, expressed no original description
hv_16295	RNA.processing.ribonucleases	-3.07	0	0	weakly similar to ( 156) AT1G26820 | Symbols: RNS3 | RNS3 (RIBONUCLEASE 3); RNA binding / endoribonuclease/ ribonuclease T2 | chr1:9292760-9293722 REVERSEvery weakly similar to (81.3) RN28_PANGI Ribonuclease-like storage protein precursor (Root 28 kDa major protein) - Panax ginseng (Korean ginseng)moderately similar to ( 388) loc_os09g36680 12009.m06617 protein ribonuclease 3 precursor, putative,…
hv_39680	RNA.transcription	-1.05	0	0	moderately similar to ( 233) loc_os02g49150 12002.m33844 protein expressed protein no original description
hv_05964	transport.potassium	-1.72	0	0	moderately similar to ( 286) AT5G46240 | Symbols: KAT1 | KAT1 (POTASSIUM CHANNEL IN ARABIDOPSIS THALIANA 1); cyclic nucleotide binding / inward rectifier potassium channel | chr5:18743652-18746561 REVERSEmoderately similar to ( 262) AKT1_ORYSA Potassium channel AKT1 (OsAKT1) - Oryza sativa (Rice)moderately similar to ( 342) loc_os01g11250 12001.m07744 protein potassium channel KAT1, putative, exp…
hv_37112	nucleotide metabolism.deoxynucleotide metabolism	-3.12	0	0	nearly identical (1335) AT2G21790 | Symbols: R1, RNR1, CLS8, ATRNR1 | RNR1 (RIBONUCLEOTIDE REDUCTASE 1); ATP binding / protein binding / ribonucleoside-diphosphate reductase | chr2:9293529-9297580 FORWARDnearly identical (1420) loc_os06g07210 12006.m31786 protein ribonucleoside-diphosphate reductase large subunit, putative, expressed no original description
hv_24337	stress.biotic	1.08	0	0	weakly similar to ( 140) loc_os10g07978 12010.m065229 protein disease resistance protein RPM1, putative, expressed no original description
hv_00176	amino acid metabolism.synthesis.aromatic aa.tryptophan.anthranilate synthase	-3.18	0	0	weakly similar to ( 104) AT5G05730 | Symbols: ASA1, TRP5, AMT1, WEI2 | ASA1 (ANTHRANILATE SYNTHASE ALPHA SUBUNIT 1); anthranilate synthase | chr5:1719740-1722811 REVERSEweakly similar to ( 113) loc_os03g15780 12003.m34825 protein anthranilate synthase component I-1, chloroplast precursor, putative, expressed no original description
hv_13667	mitochondrial electron transport / ATP synthesis.NADH-DH.localisation not clear	-2.18	0	0	moderately similar to ( 235) AT5G37510 | Symbols: EMB1467 | EMB1467 (embryo defective 1467); NADH dehydrogenase (ubiquinone)/ NADH dehydrogenase/ electron carrier/ iron-sulfur cluster binding / oxidoreductase/ oxidoreductase, acting on NADH or NADPH | chr5:14897490-14900447 FORWARDmoderately similar to ( 238) NDUS1_SOLTU NADH-ubiquinone oxidoreductase 75 kDa subunit, mitochondrial precursor (EC 1…
hv_08258	nucleotide metabolism.degradation	-1.37	0	0	moderately similar to ( 223) AT5G18860 | Symbols: | inosine-uridine preferring nucleoside hydrolase family protein | chr5:6291023-6295581 FORWARDmoderately similar to ( 298) loc_os05g33630 12005.m28055 protein hydrolase, putative, expressed no original description
hv_15310	protein.degradation.serine protease	1.12	0	0	moderately similar to ( 470) AT2G27920 | Symbols: SCPL51 | SCPL51 (SERINE CARBOXYPEPTIDASE-LIKE 51); serine-type carboxypeptidase | chr2:11885777-11888732 REVERSEweakly similar to ( 112) CBP3_ORYSA Serine carboxypeptidase 3 precursor (EC 3.4.16.5) (Serine carboxypeptidase III) - Oryza sativa (Rice)highly similar to ( 607) loc_os08g44640 12008.m26797 protein retinoid-inducible serine carboxypeptid…
hv_03746	polyamine metabolism.degradation.polyamin oxidase	-3.95	0	0	moderately similar to ( 423) AT5G13700 | Symbols: ATPAO1, APAO, PAO1 | ATPAO1 (ARABIDOPSIS THALIANA POLYAMINE OXIDASE 1); FAD binding / polyamine oxidase | chr5:4420222-4422974 REVERSEhighly similar to ( 738) PAO_MAIZE Polyamine oxidase precursor (EC 1.5.3.11) - Zea mays (Maize)highly similar to ( 708) loc_os09g20284 12009.m05235 protein polyamine oxidase precursor, putative, expressed no origina…
hv_40886	cell.vesicle transport	-1.35	0	0	very weakly similar to (90.5) AT1G79830 | Symbols: GC5 | GC5 (golgin candidate 5); protein binding | chr1:30028110-30033508 REVERSEweakly similar to ( 197) loc_os05g48620 12005.m08933 protein tropomyosin, putative, expressed no original description
hv_18590	DNA.unspecified	-3.29	0	0	moderately similar to ( 234) loc_os03g20890 12003.m07497 protein transposon protein, putative, Mutator sub-class no original description
hv_43899	not assigned.unknown	-1.12	0	0	no original description
hv_25320	lipid metabolism.'exotics' (steroids, squalene etc).sphingolipids	-2.31	0	0	very weakly similar to (86.3) AT3G06460 | Symbols: | GNS1/SUR4 membrane family protein | chr3:1982681-1983577 FORWARD no original description
hv_20707	not assigned.no ontology	-2.04	0	0	very weakly similar to ( 100) AT5G23575 | Symbols: | transmembrane protein, putative | chr5:7946563-7950041 FORWARDvery weakly similar to (97.1) loc_os04g36050 12004.m08694 protein cleft lip and palate transmembrane 1 protein, putative, expressed no original description
hv_24685	protein.postranslational modification	-2.5	0	0	moderately similar to ( 311) AT3G17510 | Symbols: CIPK1, SnRK3.16 | CIPK1 (CBL-INTERACTING PROTEIN KINASE 1); kinase/ protein binding | chr3:5989309-5992627 REVERSEmoderately similar to ( 273) CIPK1_ORYSA CIPK-like protein 1 (EC 2.7.11.1) (OsCK1) - Oryza sativa (Rice)moderately similar to ( 398) loc_os07g44290 12007.m08650 protein CBL-interacting serine/threonine-protein kinase 1, putative, expre…
hv_03504	RNA.regulation of transcription.putative transcription regulator	-3.1	0	0	weakly similar to ( 122) AT2G45850 | Symbols: | DNA-binding family protein | chr2:18871901-18873457 REVERSEweakly similar to ( 191) loc_os02g57820 12002.m10803 protein DNA binding protein, putative, expressed no original description
hv_34356	not assigned.unknown	0	-1.27	0	no original description
hv_00702	RNA.regulation of transcription.ARF, Auxin Response Factor family	0	-1.79	0	weakly similar to ( 172) AT5G37020 | Symbols: ARF8 | ARF8 (AUXIN RESPONSE FACTOR 8); transcription factor | chr5:14630151-14633916 FORWARDweakly similar to ( 177) loc_os02g06910 12002.m06038 protein auxin response factor 6, putative, expressed no original description
hv_43332	not assigned.unknown	2.82	2.69	0	no original description
hv_05373	development.unspecified	0	-1.59	0	moderately similar to ( 201) AT1G65480 | Symbols: FT | FT (FLOWERING LOCUS T); phosphatidylethanolamine binding / protein binding | chr1:24331510-24333689 FORWARDweakly similar to ( 180) CET1_TOBAC CEN-like protein 1 - Nicotiana tabacum (Common tobacco)moderately similar to ( 284) loc_os06g35940 12006.m08131 protein OsFTL12 - Rice FT-Like12 homogous to Arabidopsis Flowering Locus T gene, expresse…
hv_34509	not assigned.unknown	0	1.02	0	no original description
hv_45401	signalling.receptor kinases.leucine rich repeat XI	0	-1.88	0	weakly similar to ( 191) AT1G45616 | Symbols: AtRLP6 | AtRLP6 (Receptor Like Protein 6); protein binding | chr1:17183550-17186534 REVERSEweakly similar to ( 125) RPK1_IPONI Receptor-like protein kinase precursor (EC 2.7.11.1) - Ipomoea nil (Japanese morning glory) (Pharbitis nil)highly similar to ( 682) loc_os01g06730 12001.m07303 protein verticillium wilt disease resistance protein, putative, ex…
hv_45695	not assigned.unknown	0	-1.18	0	no original description
hv_23201	lipid metabolism.lipid degradation.lysophospholipases.phospholipase D	0	1.12	0	moderately similar to ( 240) AT3G16785 | Symbols: PLDP1, PLDZ1, PLDZETA1, PLD ZETA 1 | PLDP1 (PHOSPHOLIPASE D P1); phospholipase D | chr3:5711329-5718696 FORWARDmoderately similar to ( 271) loc_os05g29050 12005.m083704 protein phospholipase D p1, putative, expressed no original description
hv_04259	not assigned.unknown	0	-1.01	0	weakly similar to ( 105) loc_os02g34870 12002.m08575 protein expressed protein no original description
hv_09713	transport.misc	0	2.47	0	weakly similar to ( 199) AT1G33110 | Symbols: | MATE efflux family protein | chr1:12005084-12008040 FORWARDmoderately similar to ( 252) loc_os12g03260 12012.m04324 protein transparent testa 12 protein, putative, expressed no original description
hv_41408	protein.degradation.serine protease	0	1.11	0	nearly identical (1405) AT5G50920 | Symbols: CLPC, ATHSP93-V, HSP93-V, DCA1, CLPC1 | CLPC1; ATP binding / ATP-dependent peptidase/ ATPase | chr5:20715710-20719800 REVERSEnearly identical (1402) CLPC_PEA ATP-dependent Clp protease ATP-binding subunit clpC homolog, chloroplast precursor - Pisum sativum (Garden pea)nearly identical (1577) loc_os12g12850 12012.m56478 protein ATP-dependent Clp proteas…
hv_22000	secondary metabolism.flavonoids.dihydroflavonols.dihydroflavonol 4-reductase	0	-1.3	0	moderately similar to ( 236) AT5G58490 | Symbols: | cinnamoyl-CoA reductase family | chr5:23643068-23644455 FORWARDweakly similar to ( 101) DFRA_VITVI Dihydroflavonol-4-reductase (EC 1.1.1.219) (DFR) (Dihydrokaempferol 4-reductase) - Vitis vinifera (Grape)moderately similar to ( 284) loc_os03g60380 12003.m10928 protein dihydroflavonol-4-reductase, putative, expressed no original description
hv_19869	not assigned.unknown	1.54	1.39	0	moderately similar to ( 208) AT1G67600 | Symbols: | FUNCTIONS IN: molecular_function unknown; INVOLVED IN: biological_process unknown; LOCATED IN: endomembrane system; EXPRESSED IN: 9 plant structures; EXPRESSED DURING: 4 anthesis, C globular stage, petal differentiation and expansion stage, D bilateral stage; CONTAINS InterPro DOMAIN/s: Acid phosphatase/vanadium-dependent haloperoxidase related …
hv_35305	not assigned.unknown	0	-1.08	0	no original description
hv_05025	development.storage proteins	0	-1.7	0	weakly similar to ( 139) AT2G39220 | Symbols: PLP6, PLA IIB | PLP6 (PATATIN-LIKE PROTEIN 6); nutrient reservoir | chr2:16375055-16376663 REVERSEmoderately similar to ( 296) loc_os06g46350 12006.m09161 protein patatin-like phospholipase family protein, expressed no original description
hv_02984	hormone metabolism.ethylene.synthesis-degradation.1-aminocyclopropane-1-carboxylate oxidase	0	-1.24	0	moderately similar to ( 264) AT1G05010 | Symbols: EFE, ACO4, EAT1 | EFE (ETHYLENE-FORMING ENZYME); 1-aminocyclopropane-1-carboxylate oxidase | chr1:1431419-1432695 REVERSEmoderately similar to ( 276) ACCO_ACTCH 1-aminocyclopropane-1-carboxylate oxidase (EC 1.14.17.4) (ACC oxidase) (Ethylene-forming enzyme) (EFE) - Actinidia chinensis (Kiwi) (Yangtao)moderately similar to ( 352) loc_os02g53180 120…
hv_37558	not assigned.unknown	0	-1.04	0	no original description
hv_13657	cell wall.degradation.pectate lyases and polygalacturonases	0	-1.45	0	weakly similar to ( 150) AT1G80170 | Symbols: | polygalacturonase, putative / pectinase, putative | chr1:30153646-30155683 REVERSEweakly similar to ( 124) PGLR_MALDO Polygalacturonase precursor (EC 3.2.1.15) (PG) (Pectinase) - Malus domestica (Apple) (Malus sylvestris)moderately similar to ( 264) loc_os05g46510 12005.m08774 protein polygalacturonase precursor, putative, expressed no original desc…
hv_43453	misc.glutathione S transferases	0	-1.56	0	very weakly similar to (88.6) loc_os10g38360 12010.m06609 protein glutathione S-transferase GSTU6, putative, expressed no original description
hv_18556	protein.targeting.mitochondria	0	1.32	0	very weakly similar to (85.5) loc_os02g32530 12002.m77816 protein SAM domain family protein, expressed no original description
hv_06595	not assigned.no ontology	0	-1.52	0	weakly similar to ( 184) AT2G17120 | Symbols: LYM2 | LYM2 (LYSM DOMAIN GPI-ANCHORED PROTEIN 2 PRECURSOR) | chr2:7459156-7460648 FORWARDmoderately similar to ( 286) loc_os03g04110 12003.m101179 protein receptor-like GPI-anchored protein 2, putative, expressed no original description
hv_32904	not assigned.no ontology.C2 domain-containing protein	0	1.16	0	weakly similar to ( 104) loc_os07g30020 12007.m07273 protein phosphoribosylanthranilate transferase, putative, expressed no original description
hv_24796	misc.peroxidases	0	1.42	0	very weakly similar to (84.0) AT5G06730 | Symbols: | peroxidase, putative | chr5:2080207-2081621 REVERSEweakly similar to ( 185) loc_os01g22336 12001.m08715 protein peroxidase 1 precursor, putative, expressed no original description
hv_06219	not assigned.unknown	0	1.45	0	weakly similar to ( 181) loc_os01g51640 12001.m11342 protein expressed protein no original description
hv_16533	not assigned.no ontology	0	-1.18	0	weakly similar to ( 198) AT1G47480 | Symbols: | hydrolase | chr1:17417623-17419296 FORWARDweakly similar to ( 115) GID1_ORYSA Gibberellin receptor GID1 (EC 3.-.-.-) (Gibberellin-insensitive dwarf protein 1) (Protein GIBBERELLIN INSENSITIVE DWARF1) - Oryza sativa (Rice)moderately similar to ( 436) loc_os08g37040 12008.m07691 protein gibberellin receptor GID1L2, putative, expressed no original desc…
hv_40928	not assigned.unknown	0	-1.18	0	moderately similar to ( 236) AT1G53310 | Symbols: ATPPC1 | ATPPC1 (PHOSPHOENOLPYRUVATE CARBOXYLASE 1); catalytic/ phosphoenolpyruvate carboxylase | chr1:19884261-19888070 REVERSEmoderately similar to ( 238) CAPP_PICAB Phosphoenolpyruvate carboxylase (EC 4.1.1.31) (PEPCase) (PEPC) - Picea abies (Norway spruce) (Picea excelsa)moderately similar to ( 268) loc_os01g11054 12001.m150507 protein phospho…
hv_04310	not assigned.no ontology	0	-1.01	0	weakly similar to ( 195) AT4G10750 | Symbols: | HpcH/HpaI aldolase family protein | chr4:6618724-6619800 FORWARDmoderately similar to ( 276) loc_os09g36030 12009.m06554 protein 4-hydroxy-2-oxovalerate aldolase, putative, expressed no original description
hv_35090	not assigned.unknown	0	-1.01	0	no original description
hv_22125	not assigned.unknown	1.23	1.15	0	weakly similar to ( 146) AT4G39670 | Symbols: | glycolipid binding / glycolipid transporter | chr4:18410172-18410861 FORWARDweakly similar to ( 187) loc_os03g50280 12003.m10021 protein expressed protein no original description
hv_31921	not assigned.unknown	0	-1.16	0	no original description
hv_00680	signalling.receptor kinases.leucine rich repeat XI	0	2.73	0	weakly similar to ( 167) AT3G56370 | Symbols: | leucine-rich repeat transmembrane protein kinase, putative | chr3:20899403-20902390 REVERSEmoderately similar to ( 209) loc_os01g60670 12001.m12195 protein receptor-like protein kinase precursor, putative, expressed no original description
hv_05355	not assigned.unknown	0	-1.28	0	moderately similar to ( 280) AT2G17990 | Symbols: | LOCATED IN: cellular_component unknown; EXPRESSED IN: 23 plant structures; EXPRESSED DURING: 15 growth stages; BEST Arabidopsis thaliana protein match is: kinectin-related (TAIR:AT5G66250.3); Has 6110 Blast hits to 4860 proteins in 486 species: Archae - 160; Bacteria - 541; Metazoa - 3188; Fungi - 404; Plants - 270; Viruses - 41; Other Eukaryote…
hv_00812	protein.targeting.secretory pathway.unspecified	0	-2.24	0	weakly similar to ( 187) AT5G14670 | Symbols: ATARFA1B | ATARFA1B (ADP-ribosylation factor A1B); GTP binding / phospholipase activator/ protein binding | chr5:4729319-4730495 FORWARDweakly similar to ( 190) ARF1_CHLRE ADP-ribosylation factor 1 - Chlamydomonas reinhardtiiweakly similar to ( 185) loc_os01g16030 12001.m150547 protein ADP-ribosylation factor, putative, expressed no original descripti…
hv_16703	transport.amino acids	0	-1.74	0	weakly similar to ( 182) AT5G41800 | Symbols: | amino acid transporter family protein | chr5:16733842-16735888 FORWARDmoderately similar to ( 223) loc_os01g43320 12001.m10595 protein amino acid permease-like protein, putative, expressed no original description
hv_41607	stress.abiotic.heat	0	-1.45	0	nearly identical (1107) AT4G24190 | Symbols: SHD | SHD (SHEPHERD); ATP binding / unfolded protein binding | chr4:12551902-12555851 REVERSEnearly identical (1341) ENPL_HORVU Endoplasmin homolog precursor (GRP94 homolog) - Hordeum vulgare (Barley)nearly identical (1259) loc_os06g50300 12006.m31934 protein endoplasmin homolog precursor, putative, expressed no original description
hv_04031	misc.myrosinases-lectin-jacalin	0	-1.08	0	very weakly similar to ( 100) AT5G10530 | Symbols: | lectin protein kinase, putative | chr5:3324978-3326933 REVERSEweakly similar to ( 169) loc_os09g17110 12009.m04971 protein retrotransposon protein, putative, Ty1-copia subclass, expressed no original description
hv_11324	not assigned.unknown	0	-1.34	0	weakly similar to ( 181) loc_os06g46990 12006.m09225 protein expressed protein no original description
hv_43911	not assigned.unknown	-3.71	-3.8	0	no original description
hv_03992	protein.targeting.secretory pathway.unspecified	0	-1.48	0	highly similar to ( 860) AT2G34250 | Symbols: | protein transport protein sec61, putative | chr2:14462635-14464572 FORWARDhighly similar to ( 906) loc_os09g17840 12009.m05042 protein protein transport protein Sec61 alpha subunit isoform 2, putative, expressed no original description
hv_09061	not assigned.unknown	0	1.13	0	weakly similar to ( 102) loc_os10g22570 12010.m05264 protein cellulase containing protein, expressed no original description
hv_24690	misc.gluco-, galacto- and mannosidases	0	4.16	0	weakly similar to ( 105) AT5G54570 | Symbols: BGLU41 | BGLU41 (BETA GLUCOSIDASE 41); catalytic/ cation binding / hydrolase, hydrolyzing O-glycosyl compounds | chr5:22167636-22170235 REVERSEvery weakly similar to (90.9) loc_os10g17650 12010.m04850 protein non-cyanogenic beta-glucosidase precursor, putative, expressed no original description
hv_45942	not assigned.unknown	0	-1.49	0	no original description
hv_33942	not assigned.unknown	0	-1.16	0	no original description
hv_13372	transport.misc	0	2.03	0	weakly similar to ( 193) AT4G36790 | Symbols: | transporter-related | chr4:17336360-17338304 FORWARDmoderately similar to ( 251) loc_os07g10820 12007.m05537 protein carbohydrate transporter/ sugar porter/ transporter, putative, expressed no original description
hv_21771	signalling.receptor kinases.Catharanthus roseus-like RLK1	0	-1.97	0	moderately similar to ( 270) AT3G51550 | Symbols: FER | FER (FERONIA); kinase/ protein kinase | chr3:19117877-19120564 REVERSEvery weakly similar to (99.8) NORK_PEA Nodulation receptor kinase precursor (EC 2.7.11.1) - Pisum sativum (Garden pea)moderately similar to ( 346) loc_os01g56330 12001.m11789 protein protein kinase, putative, expressed no original description
hv_40711	misc.beta 1,3 glucan hydrolases.glucan endo-1,3-beta-glucosidase	-2.87	-2.68	0	weakly similar to ( 191) AT4G16260 | Symbols: | catalytic/ cation binding / hydrolase, hydrolyzing O-glycosyl compounds | chr4:9200180-9201441 REVERSEmoderately similar to ( 417) E13B_HORVU Glucan endo-1,3-beta-glucosidase GII precursor (EC 3.2.1.39) ((1->3)-beta-glucan endohydrolase GII) ((1->3)-beta-glucanase isoenzyme GII) (Beta-1,3-endoglucanase GII) - Hordeum vulgare (Barley)moderately simil…
hv_32621	not assigned.unknown	0	-1.5	0	very weakly similar to (80.9) loc_os03g30860 12003.m08343 protein retrotransposon protein, putative, unclassified no original description
hv_35894	not assigned.unknown	0	1.25	0	no original description
hv_07164	protein.degradation.autophagy	0	1.18	0	moderately similar to ( 279) AT2G31260 | Symbols: APG9, ATAPG9 | APG9 (autophagy 9) | chr2:13322291-13326293 REVERSEmoderately similar to ( 416) loc_os03g14380 12003.m06878 protein autophagy protein 9, putative, expressed no original description
hv_23596	transport.peptides and oligopeptides	0	-1.1	0	very weakly similar to (83.2) AT1G59740 | Symbols: | proton-dependent oligopeptide transport (POT) family protein | chr1:21968227-21972312 FORWARDweakly similar to ( 160) loc_os11g17970 12011.m05875 protein POT family protein, expressed no original description
hv_45715	not assigned.unknown	0	-1.29	0	very weakly similar to (96.3) AT5G17910 | Symbols: | unknown protein | chr5:5927906-5932292 FORWARDweakly similar to ( 119) loc_os07g28920 12007.m07163 protein expressed protein no original description
hv_45498	not assigned.unknown	0	1.26	0	no original description
hv_41943	nucleotide metabolism.salvage	0	-1.37	0	highly similar to ( 593) AT1G72040 | Symbols: | deoxynucleoside kinase family | chr1:27112159-27114248 REVERSEhighly similar to ( 738) loc_os01g65350 12001.m12648 protein ATP binding protein, putative, expressed no original description
hv_08606	misc.gluco-, galacto- and mannosidases	0	4.56	0	weakly similar to ( 186) AT5G54570 | Symbols: BGLU41 | BGLU41 (BETA GLUCOSIDASE 41); catalytic/ cation binding / hydrolase, hydrolyzing O-glycosyl compounds | chr5:22167636-22170235 REVERSEweakly similar to ( 150) BGLC_MAIZE Beta-glucosidase, chloroplast precursor (EC 3.2.1.21) (Gentiobiase) (Cellobiase) (Beta-D-glucoside glucohydrolase) - Zea mays (Maize)moderately similar to ( 211) loc_os06g469…
hv_37285	stress.abiotic.cold	0	1.92	0	weakly similar to ( 119) loc_os01g47040 12001.m10900 protein C2 domain containing protein, expressed no original description
hv_17066	nucleotide metabolism.synthesis.PRS-PP	0	-1.07	0	highly similar to ( 510) AT1G10700 | Symbols: | ribose-phosphate pyrophosphokinase 3 / phosphoribosyl diphosphate synthetase 3 (PRS3) | chr1:3554157-3556274 FORWARDhighly similar to ( 620) KPRS3_ORYSA Ribose-phosphate pyrophosphokinase 3 (EC 2.7.6.1) (Phosphoribosyl pyrophosphate synthetase 3) - Oryza sativa (Rice)highly similar to ( 620) loc_os01g52530 12001.m11426 protein ribose-phosphate pyrop…
hv_14427	cell wall.pectin*esterases.PME	0	1.32	0	moderately similar to ( 224) AT5G19730 | Symbols: | pectinesterase family protein | chr5:6670562-6673202 FORWARDmoderately similar to ( 257) loc_os01g53990 12001.m42718 protein pectinesterase-2 precursor, putative, expressed no original description
hv_45783	not assigned.unknown	0	1.28	0	weakly similar to ( 153) loc_os06g06680 12006.m05393 protein expressed protein no original description
hv_06629	not assigned.unknown	0	2.01	0	weakly similar to ( 110) loc_os01g10960 12001.m07716 protein peptide-N4-asparagine amidase A, putative no original description
hv_17217	cell.organisation	0	-1.09	0	moderately similar to ( 265) AT2G03430 | Symbols: | ankyrin repeat family protein | chr2:1036192-1037536 REVERSEmoderately similar to ( 332) loc_os03g55110 12003.m35422 protein 26S proteasome non-ATPase regulatory subunit 10, putative, expressed no original description
hv_09866	development.unspecified	0	-1	0	weakly similar to ( 105) loc_os12g29950 12012.m26913 protein nitrate and chloride transporter, putative, expressed no original description
hv_05606	protein.postranslational modification.kinase.receptor like cytoplasmatic kinase VII	0	-1.27	0	highly similar to ( 501) AT3G46290 | Symbols: | protein kinase, putative | chr3:17013009-17015501 FORWARDmoderately similar to ( 237) NORK_MEDTR Nodulation receptor kinase precursor (EC 2.7.11.1) (Does not make infections protein 2) (Symbiosis receptor-like kinase) (MtSYMRK) - Medicago truncatula (Barrel medic)highly similar to ( 629) loc_os06g22810 12006.m06934 protein protein kinase, putative, …
hv_27103	not assigned.unknown	0	1.24	0	no original description
hv_06720	transport.ABC transporters and multidrug resistance systems	0	2.06	0	very weakly similar to (98.6) AT1G02520 | Symbols: PGP11 | PGP11 (P-GLYCOPROTEIN 11); ATPase, coupled to transmembrane movement of substances | chr1:524134-528745 FORWARDweakly similar to ( 192) loc_os01g50080 12001.m11192 protein multidrug resistance protein 4, putative, expressed no original description
hv_29666	development.unspecified	5.1	5.94	0	weakly similar to ( 199) AT5G64530 | Symbols: ANAC104, XND1 | XND1; transcription factor | chr5:25795360-25796699 FORWARDweakly similar to ( 117) NAC68_ORYSA NAC domain-containing protein 68 (ONAC068) - Oryza sativa (Rice)moderately similar to ( 291) loc_os04g35660 12004.m08655 protein NAC domain-containing protein 18, putative, expressed no original description
hv_37001	development.unspecified	0	-2.39	0	very weakly similar to (82.8) loc_os07g41340 12007.m08370 protein B12D protein, expressed no original description
hv_45421	not assigned.unknown	0	-1.32	0	weakly similar to ( 101) AT3G21520 | Symbols: | unknown protein | chr3:7582000-7582623 FORWARDweakly similar to ( 159) loc_os07g45080 12007.m08728 protein expressed protein no original description
hv_22221	misc.UDP glucosyl and glucoronyl transferases	0	2.89	0	moderately similar to ( 206) AT2G36800 | Symbols: DOGT1, UGT73C5 | DOGT1 (DON-GLUCOSYLTRANSFERASE 1); UDP-glycosyltransferase/ cis-zeatin O-beta-D-glucosyltransferase/ glucosyltransferase/ quercetin 4'-O-glucosyltransferase/ quercetin 7-O-glucosyltransferase/ trans-zeatin O-beta-D-glucosyltransferase/ transferase, transf | chr2:15423493-15424980 REVERSEweakly similar to ( 144) ZOX_PHAVU Zeatin O-…
hv_24744	signalling.receptor kinases.DUF 26	0	1.07	0	weakly similar to ( 119) AT1G52360 | Symbols: | coatomer protein complex, subunit beta 2 (beta prime), putative | chr1:19499282-19505397 FORWARDweakly similar to ( 120) loc_os02g11830 12002.m100140 protein coatomer subunit beta, putative, expressed no original description
hv_08095	stress.abiotic.heat	0	1.66	0	very weakly similar to (95.1) AT1G79930 | Symbols: HSP91 | HSP91; ATP binding | chr1:30063924-30067067 REVERSEvery weakly similar to (91.7) loc_os05g08840 12005.m05398 protein heat shock 70 kDa protein 4L, putative, expressed no original description
hv_09921	stress.biotic	0	2.14	0	very weakly similar to (82.8) loc_os12g37290 12012.m07514 protein resistance protein T10rga2-1A, putative no original description
hv_32711	protein.postranslational modification	0	1.58	0	very weakly similar to (84.0) AT1G58210 | Symbols: EMB1674 | EMB1674 (EMBRYO DEFECTIVE 1674) | chr1:21553621-21558056 FORWARDweakly similar to ( 134) loc_os07g49480 12007.m29028 protein expressed protein no original description
hv_41119	misc.oxidases - copper, flavone etc	0	-1.04	0	moderately similar to ( 443) AT1G65560 | Symbols: | allyl alcohol dehydrogenase, putative | chr1:24371608-24373673 REVERSEhighly similar to ( 618) loc_os01g66720 12001.m12779 protein NADP-dependent oxidoreductase P1, putative, expressed no original description
hv_22977	RNA.regulation of transcription.unclassified	0	-1.07	0	weakly similar to ( 137) AT3G15680 | Symbols: | zinc finger (Ran-binding) family protein | chr3:5315437-5316048 FORWARDweakly similar to ( 181) loc_os02g10920 12002.m100134 protein RNA-binding protein cabeza, putative, expressed no original description
hv_04641	not assigned.unknown	0	-1.57	0	weakly similar to ( 163) loc_os06g43560 12006.m08886 protein PX domain containing protein, expressed no original description
hv_07328	protein.synthesis.ribosomal protein.eukaryotic.60S subunit.L18	-2.54	-2.53	0	weakly similar to ( 185) AT3G05590 | Symbols: RPL18 | RPL18 (RIBOSOMAL PROTEIN L18); structural constituent of ribosome | chr3:1621511-1622775 FORWARDweakly similar to ( 187) RL18_CICAR 60S ribosomal protein L18 (Fragment) - Cicer arietinum (Chickpea) (Garbanzo)weakly similar to ( 187) loc_os03g22180 12003.m07621 protein 60S ribosomal protein L18, putative, expressed no original description
hv_27663	protein.synthesis.initiation	0	-1.38	0	no original description
hv_43846	not assigned.unknown	0	1.51	0	no original description
hv_25977	RNA.RNA binding	0	1.04	0	no original description
hv_32769	not assigned.unknown	-1.73	-1.68	0	no original description
hv_02939	not assigned.unknown	0	-1.05	0	weakly similar to ( 110) loc_os02g49960 12002.m10030 protein expressed protein no original description
hv_46014	not assigned.unknown	0	1.09	0	no original description
hv_18176	not assigned.unknown	0	2.19	0	weakly similar to ( 167) AT1G10410 | Symbols: | INVOLVED IN: N-terminal protein myristoylation; LOCATED IN: chloroplast; EXPRESSED IN: 24 plant structures; EXPRESSED DURING: 15 growth stages; CONTAINS InterPro DOMAIN/s: Protein of unknown function DUF1336 (InterPro:IPR009769); BEST Arabidopsis thaliana protein match is: CW14 (TAIR:AT1G59650.1); Has 144 Blast hits to 144 proteins in 21 species: Ar…
hv_22189	protein.postranslational modification	0	-1.52	0	very weakly similar to (94.0) loc_os01g10870 12001.m07707 protein CBL-interacting serine/threonine-protein kinase 15, putative, expressed no original description
hv_24243	not assigned.unknown	0	1.27	0	weakly similar to ( 110) loc_os03g41080 12003.m09177 protein seed maturation protein PM23, putative, expressed no original description
hv_23901	RNA.regulation of transcription.B3 transcription factor family	0	1.4	0	very weakly similar to (83.6) AT4G33280 | Symbols: | DNA binding / transcription factor | chr4:16047357-16049310 REVERSEweakly similar to ( 169) loc_os12g40070 12012.m07791 protein B3 DNA binding domain containing protein, expressed no original description
hv_22011	transport.unspecified anions	0	-2.22	0	weakly similar to ( 173) AT1G15460 | Symbols: ATBOR4, BOR4 | BOR4 (REQUIRES HIGH BORON 4); anion exchanger | chr1:5310196-5313376 REVERSEweakly similar to ( 191) loc_os01g08020 12001.m07427 protein boron transporter-like protein 2, putative, expressed no original description
hv_31525	DNA.synthesis/chromatin structure	0	1.64	0	moderately similar to ( 281) loc_os06g14406 12006.m84798 protein SYD, putative, expressed no original description
hv_36569	stress.biotic	0	-2.41	0	weakly similar to ( 151) AT2G43590 | Symbols: | chitinase, putative | chr2:18081592-18082749 REVERSEweakly similar to ( 153) CHIA_MAIZE Endochitinase A precursor (EC 3.2.1.14) (Seed chitinase A) - Zea mays (Maize)weakly similar to ( 161) loc_os04g41680 12004.m09144 protein endochitinase A precursor, putative, expressed no original description
hv_30128	not assigned.unknown	1.18	1.09	0	no original description
hv_38267	transport.peptides and oligopeptides	0	-1.57	0	moderately similar to ( 325) AT5G01180 | Symbols: PTR5, ATPTR5 | PTR5 (PEPTIDE TRANSPORTER 5); dipeptide transporter/ transporter | chr5:61257-63240 REVERSEmoderately similar to ( 427) loc_os01g67630 12001.m12867 protein peptide transporter PTR2, putative, expressed no original description
hv_08943	not assigned.unknown	0	1.32	0	weakly similar to ( 125) AT1G69980 | Symbols: | unknown protein | chr1:26356559-26357647 REVERSEmoderately similar to ( 261) loc_os09g38750 12009.m06816 protein expressed protein no original description
hv_43166	development.unspecified	0	-1.6	0	moderately similar to ( 254) AT2G46770 | Symbols: NST1, EMB2301, ANAC043 | EMB2301 (EMBRYO DEFECTIVE 2301); transcription activator/ transcription factor | chr2:19220917-19222822 REVERSEmoderately similar to ( 224) NAC76_ORYSA NAC domain-containing protein 76 (ONAC076) - Oryza sativa (Rice)moderately similar to ( 407) loc_os06g04090 12006.m05140 protein NAM protein, putative, expressed no origina…
hv_27480	not assigned.unknown	0	-1.93	0	no original description
hv_16603	RNA.processing.ribonucleases	0	1.21	0	moderately similar to ( 231) AT2G39780 | Symbols: RNS2 | RNS2 (RIBONUCLEASE 2); RNA binding / endoribonuclease/ ribonuclease T2 | chr2:16591256-16593515 FORWARDmoderately similar to ( 388) loc_os01g67190 12001.m12822 protein ribonuclease 2 precursor, putative, expressed no original description
hv_20696	not assigned.unknown	0	-2.05	0	very weakly similar to (83.2) loc_os04g50800 12004.m09977 protein expressed protein no original description
hv_14237	misc.calcineurin-like phosphoesterase family protein	0	2.15	0	weakly similar to ( 145) AT4G11800 | Symbols: | hydrolase/ protein serine/threonine phosphatase | chr4:7093666-7098519 REVERSEweakly similar to ( 181) loc_os07g04210 12007.m04890 protein hydrolase/ protein serine/threonine phosphatase, putative no original description
hv_35866	not assigned.unknown	0	-1.27	0	no original description
hv_22711	cell wall.degradation.cellulases and beta -1,4-glucanases	0	3.58	0	highly similar to ( 509) AT5G20950 | Symbols: | glycosyl hydrolase family 3 protein | chr5:7107609-7110775 REVERSEhighly similar to ( 633) loc_os03g53860 12003.m35413 protein periplasmic beta-glucosidase precursor, putative, expressed no original description
hv_05075	not assigned.unknown	0	1.55	0	weakly similar to ( 106) loc_os09g38660 12009.m06807 protein expressed protein no original description
hv_13386	cell wall.degradation.cellulases and beta -1,4-glucanases	0	2.98	0	highly similar to ( 835) AT5G49720 | Symbols: ATGH9A1, DEC, KOR, RSW2, IRX2, KOR1 | ATGH9A1 (ARABIDOPSIS THALIANA GLYCOSYL HYDROLASE 9A1); cellulase/ hydrolase, hydrolyzing O-glycosyl compounds | chr5:20197765-20200168 REVERSEnearly identical (1028) GUN10_ORYSA Endoglucanase 10 (EC 3.2.1.4) (Endo-1,4-beta glucanase 10) (OsGLU2) - Oryza sativa (Rice)nearly identical (1028) loc_os03g52630 12003.m35…
hv_09093	not assigned.unknown	0	-1.08	0	moderately similar to ( 285) AT1G14300 | Symbols: | binding | chr1:4882654-4884686 REVERSEmoderately similar to ( 355) loc_os10g26660 12010.m21882 protein brain protein 16, putative, expressed no original description
hv_20005	not assigned.no ontology	-1.09	-1.86	0	weakly similar to ( 184) AT3G14810 | Symbols: MSL5 | MSL5 (MECHANOSENSITIVE CHANNEL OF SMALL CONDUCTANCE-LIKE 5) | chr3:4971223-4974216 REVERSEmoderately similar to ( 217) loc_os04g47320 12004.m09678 protein mechanosensitive ion channel family protein, expressed no original description
hv_23412	not assigned.unknown	0	2.08	0	weakly similar to ( 112) loc_os02g31320 12002.m08274 protein transposon protein, putative, CACTA, En/Spm sub-class no original description
hv_21815	protein.degradation.subtilases	3.59	3.1	0	weakly similar to ( 160) AT3G14067 | Symbols: | subtilase family protein | chr3:4658421-4660754 REVERSEweakly similar to ( 176) loc_os02g53860 12002.m10415 protein subtilisin-like protease precursor, putative, expressed no original description
hv_00092	secondary metabolism.flavonoids.chalcones	0	1.4	0	moderately similar to ( 288) AT5G13930 | Symbols: CHS, TT4, ATCHS | TT4 (TRANSPARENT TESTA 4); naringenin-chalcone synthase | chr5:4488762-4490035 FORWARDmoderately similar to ( 338) CHS1_SECCE Chalcone synthase 1 (EC 2.3.1.74) (Naringenin-chalcone synthase 1) - Secale cereale (Rye)moderately similar to ( 318) loc_os11g32650 12011.m07166 protein chalcone synthase, putative, expressed no original …
hv_18568	stress.abiotic.heat	0	2.37	0	weakly similar to ( 122) AT3G14200 | Symbols: | DNAJ heat shock N-terminal domain-containing protein | chr3:4712881-4714361 REVERSEweakly similar to ( 198) loc_os02g54130 12002.m33902 protein dnaJ protein, putative, expressed no original description
hv_27090	not assigned.no ontology	-1.53	2.11	0	weakly similar to ( 139) AT3G27120 | Symbols: | ATP binding / ATPase/ nucleoside-triphosphatase/ nucleotide binding | chr3:10000248-10003265 REVERSE no original description
hv_12906	secondary metabolism.N misc.alkaloid-like	0	-2.28	0	weakly similar to ( 103) AT4G28680 | Symbols: TYRDC, TYRDC1 | tyrosine decarboxylase, putative | chr4:14155248-14158546 FORWARDweakly similar to ( 129) DDC_CATRO Aromatic-L-amino-acid decarboxylase (EC 4.1.1.28) (AADC) (DOPA decarboxylase) (Tryptophan decarboxylase) - Catharanthus roseus (Rosy periwinkle) (Madagascar periwinkle)weakly similar to ( 189) loc_os08g04540 12008.m04597 protein aromatic…
hv_02_00038	RNA.regulation of transcription.Psudo ARR transcription factor family	0	1.17	0	weakly similar to ( 132) AT5G24470 | Symbols: APRR5, PRR5 | APRR5 (ARABIDOPSIS PSEUDO-RESPONSE REGULATOR 5); transcription regulator/ two-component response regulator | chr5:8356204-8358873 REVERSEweakly similar to ( 166) PRR95_ORYSA Two-component response regulator-like PRR95 (Pseudo-response regulator 95) (OsPRR95) - Oryza sativa (Rice)weakly similar to ( 166) loc_os09g36220 12009.m06571 protei…
hv_29662	development.unspecified	0	-1.41	0	moderately similar to ( 260) AT3G15510 | Symbols: ATNAC2, ANAC056, NARS1 | ATNAC2 (ARABIDOPSIS NAC DOMAIN CONTAINING PROTEIN 2); transcription factor | chr3:5243696-5245037 FORWARDmoderately similar to ( 220) NAC68_ORYSA NAC domain-containing protein 68 (ONAC068) - Oryza sativa (Rice)moderately similar to ( 395) loc_os07g37920 12007.m08041 protein NAM-like protein, putative, expressed no original…
hv_23703	secondary metabolism.phenylpropanoids	0	-2.68	0	very weakly similar to (89.0) loc_os11g42480 12011.m08084 protein transferase family protein, expressed no original description
hv_40046	transport.unspecified cations	0	-1.24	0	moderately similar to ( 309) AT4G31290 | Symbols: | ChaC-like family protein | chr4:15186851-15188278 FORWARDmoderately similar to ( 382) loc_os02g26700 12002.m100204 protein cation transport protein chaC, putative, expressed no original description
hv_20382	protein.assembly and cofactor ligation	0	1.86	0	moderately similar to ( 262) AT5G50960 | Symbols: NBP35 | NBP35 (NUCLEOTIDE BINDING PROTEIN 35); iron-sulfur cluster binding / nucleotide binding / protein homodimerization | chr5:20734267-20735824 FORWARDmoderately similar to ( 328) loc_os04g40880 12004.m35347 protein nucleotide-binding protein 1, putative, expressed no original description
hv_17870	not assigned.unknown	0	1.25	0	highly similar to ( 639) AT1G34320 | Symbols: | unknown protein | chr1:12520713-12524046 FORWARDhighly similar to ( 816) loc_os05g35530 12005.m07783 protein expressed protein no original description
hv_08637	not assigned.unknown	0	1.82	0	moderately similar to ( 257) AT4G14970 | Symbols: | unknown protein | chr4:8553854-8561664 FORWARDmoderately similar to ( 337) loc_os07g05960 12007.m05060 protein conserved hypothetical protein no original description
hv_24172	not assigned.unknown	0	2.08	0	moderately similar to ( 271) AT1G22200 | Symbols: | unknown protein | chr1:7838104-7840602 REVERSEmoderately similar to ( 370) loc_os03g20520 12003.m07459 protein serologically defined breast cancer antigen NY-BR-84, putative, expressed no original description
hv_16834	hormone metabolism.auxin.induced-regulated-responsive-activated	0	-1.29	0	weakly similar to ( 134) loc_os02g52990 12002.m10329 protein OsSAUR12 - Auxin-responsive SAUR gene family member, expressed no original description
hv_24205	RNA.regulation of transcription.Chromatin Remodeling Factors	0	1.08	0	weakly similar to ( 178) AT3G57300 | Symbols: INO80, ATINO80 | INO80 (INO80 ORTHOLOG); ATP binding / DNA binding / helicase/ nucleic acid binding | chr3:21199612-21207635 FORWARDweakly similar to ( 115) ISW2_ORYSA Probable chromatin remodelling complex ATPase chain (EC 3.6.1.-) (ISW2-like) (Sucrose nonfermenting protein 2 homolog) - Oryza sativa (Rice)moderately similar to ( 205) loc_os03g22900 1…
hv_02782	RNA.regulation of transcription.putative transcription regulator	0	2.04	0	weakly similar to ( 118) loc_os02g48810 12002.m09915 protein PHD-finger family protein, expressed no original description
hv_06740	hormone metabolism.auxin.induced-regulated-responsive-activated	4.59	3.54	0	moderately similar to ( 275) AT4G37390 | Symbols: YDK1, GH3.2, BRU6, GH3-2, AUR3 | BRU6; indole-3-acetic acid amido synthetase | chr4:17579722-17581768 FORWARDmoderately similar to ( 337) GH32_ORYSA Probable indole-3-acetic acid-amido synthetase GH3.2 (EC 6.3.2.-) (Auxin-responsive GH3-like protein 2) (OsGH3-2) - Oryza sativa (Rice)moderately similar to ( 337) loc_os01g55940 12001.m11750 protein …
hv_11783	not assigned.unknown	0	1.07	0	weakly similar to ( 180) AT3G12930 | Symbols: | INVOLVED IN: biological_process unknown; LOCATED IN: chloroplast; EXPRESSED IN: 21 plant structures; EXPRESSED DURING: 13 growth stages; CONTAINS InterPro DOMAIN/s: Iojap-related protein (InterPro:IPR004394); Has 2517 Blast hits to 2517 proteins in 833 species: Archae - 0; Bacteria - 1551; Metazoa - 22; Fungi - 0; Plants - 35; Viruses - 0; Other Euk…
hv_15996	stress.abiotic.heat	0	1.78	0	weakly similar to ( 172) AT5G49060 | Symbols: | DNAJ heat shock N-terminal domain-containing protein | chr5:19886764-19888136 FORWARDmoderately similar to ( 269) loc_os05g30130 12005.m07249 protein chaperone protein dnaJ 49, putative, expressed no original description
hv_01006	signalling.receptor kinases.DUF 26	0	-1.01	0	weakly similar to ( 132) AT5G59270 | Symbols: | lectin protein kinase family protein | chr5:23911151-23913235 REVERSEvery weakly similar to (87.0) PSKR_DAUCA Phytosulfokine receptor precursor (EC 2.7.11.1) (Phytosulfokine LRR receptor kinase) - Daucus carota (Carrot)weakly similar to ( 143) loc_os07g38800 12007.m08125 protein lectin-like receptor kinase 7, putative, expressed no original descript…
hv_18580	not assigned.no ontology	0	4.43	0	moderately similar to ( 386) AT4G33840 | Symbols: | glycosyl hydrolase family 10 protein | chr4:16223694-16226095 REVERSEhighly similar to ( 605) loc_os03g10478 12003.m06501 protein 1,4-beta-xylanase, putative, expressed no original description
hv_17827	not assigned.no ontology	0	-1.03	0	moderately similar to ( 452) AT1G23010 | Symbols: LPR1 | LPR1 (Low Phosphate Root1); copper ion binding / oxidoreductase, acting on diphenols and related substances as donors, oxygen as acceptor | chr1:8147353-8149580 FORWARDhighly similar to ( 629) loc_os01g03549 12001.m06992 protein copper ion binding protein, putative, expressed no original description
hv_44125	not assigned.unknown	0	1.92	0	very weakly similar to (89.0) loc_os02g13600 12002.m06606 protein expressed protein no original description
hv_35383	not assigned.unknown	1.33	1.32	0	no original description
hv_01063	amino acid metabolism.synthesis.aromatic aa.chorismate.3-deoxy-D-arabino-heptulosonate 7-phosphate synthase	0	-1.67	0	highly similar to ( 788) AT1G22410 | Symbols: | 2-dehydro-3-deoxyphosphoheptonate aldolase, putative / 3-deoxy-D-arabino-heptulosonate 7-phosphate synthase, putative / DAHP synthetase, putative | chr1:7912120-7914742 FORWARDhighly similar to ( 892) AROG_ORYSA Phospho-2-dehydro-3-deoxyheptonate aldolase 2, chloroplast precursor (EC 2.5.1.54) (Phospho-2-keto-3-deoxyheptonate aldolase 2) (DAHP synth…
hv_22969	protein.degradation.serine protease	0	2.56	0	weakly similar to ( 191) AT3G10450 | Symbols: SCPL7 | SCPL7 (SERINE CARBOXYPEPTIDASE-LIKE 7); serine-type carboxypeptidase | chr3:3249770-3252320 FORWARDweakly similar to ( 146) CBP1_ORYSA Serine carboxypeptidase 1 precursor (EC 3.4.16.5) (Serine carboxypeptidase I) (Carboxypeptidase C) - Oryza sativa (Rice)moderately similar to ( 266) loc_os11g24510 12011.m079988 protein serine carboxypeptidase …
hv_09069	secondary metabolism.phenylpropanoids	0	-1.6	0	weakly similar to ( 140) loc_os10g23310 12010.m05336 protein agmatine coumaroyltransferase, putative, expressed no original description
hv_10364	not assigned.no ontology	0	-1.88	0	moderately similar to ( 369) AT3G59500 | Symbols: | integral membrane HRF1 family protein | chr3:21987110-21988169 FORWARDhighly similar to ( 503) loc_os06g41590 12006.m32117 protein protein YIF1A, putative, expressed no original description
hv_07062	not assigned.unknown	0	4.16	0	weakly similar to ( 196) AT2G05910 | Symbols: | unknown protein | chr2:2258512-2259376 REVERSEmoderately similar to ( 327) loc_os03g08200 12003.m06329 protein expressed protein no original description
hv_42359	glycolysis.plastid branch.phosphoglucomutase (PGM)	0	-1.41	0	moderately similar to ( 274) AT1G70820 | Symbols: | phosphoglucomutase, putative / glucose phosphomutase, putative | chr1:26705594-26708034 FORWARDmoderately similar to ( 337) loc_os06g28194 12006.m71405 protein phosphoglucomutase/phosphomannomutase family protein, putative, expressed no original description
hv_43038	cell wall.degradation.mannan-xylose-arabinose-fucose	0	1.75	0	highly similar to ( 516) AT5G66460 | Symbols: | (1-4)-beta-mannan endohydrolase, putative | chr5:26538911-26540837 REVERSEhighly similar to ( 617) loc_os01g47400 12001.m10935 protein hydrolase, hydrolyzing O-glycosyl compounds, putative, expressed no original description
hv_21782	lipid metabolism.lipid degradation.lysophospholipases.glycerophosphodiester phosphodiesterase	0	-1.04	0	highly similar to ( 521) AT5G55480 | Symbols: SVL1 | SVL1 (SHV3-LIKE 1); glycerophosphodiester phosphodiesterase/ phosphoric diester hydrolase | chr5:22474277-22477819 FORWARDhighly similar to ( 799) loc_os02g37590 12002.m08847 protein glycerophosphoryl diester phosphodiesterase family protein, putative, expressed no original description
hv_02846	stress.abiotic.heat	0	1.74	0	moderately similar to ( 442) AT1G77020 | Symbols: | DNAJ heat shock N-terminal domain-containing protein | chr1:28945056-28946867 REVERSEhighly similar to ( 603) loc_os02g35000 12002.m08588 protein chaperone protein dnaJ 10, putative, expressed no original description
hv_36733	not assigned.no ontology	0	-1.02	0	moderately similar to ( 242) AT2G21160 | Symbols: | translocon-associated protein alpha (TRAP alpha) family protein | chr2:9068428-9070310 FORWARDmoderately similar to ( 380) loc_os06g50154 12006.m71456 protein translocon-associated protein alpha subunit precursor, putative, expressed no original description
hv_16978	not assigned.unknown	0	3.23	0	very weakly similar to (90.1) loc_os06g04480 12006.m05178 protein expressed protein no original description
hv_39643	OPP.oxidative PP.6-phosphogluconate dehydrogenase	0	1.35	0	weakly similar to ( 111) loc_os05g49070 12005.m08977 protein expressed protein no original description
hv_17467	RNA.regulation of transcription.C2C2(Zn) CO-like, Constans-like zinc finger family	2.24	1.17	0	very weakly similar to (94.7) loc_os07g47140 12007.m08931 protein CCT motif family protein, expressed no original description
hv_13137	nucleotide metabolism.salvage.phosphoribosyltransferases.aprt	0	1.07	0	moderately similar to ( 261) AT1G80050 | Symbols: APT2, ATAPT2 | APT2 (ADENINE PHOSPHORIBOSYL TRANSFERASE 2); adenine phosphoribosyltransferase/ phosphate transmembrane transporter | chr1:30111708-30113261 REVERSEmoderately similar to ( 247) APT1_WHEAT Adenine phosphoribosyltransferase 1 (EC 2.4.2.7) (APRT 1) - Triticum aestivum (Wheat)moderately similar to ( 337) loc_os02g40010 12002.m09087 prot…
hv_05248	not assigned.no ontology	0	1.25	0	moderately similar to ( 359) AT1G61210 | Symbols: | WD-40 repeat family protein / katanin p80 subunit, putative | chr1:22564785-22571555 FORWARDweakly similar to ( 108) PF20_CHLRE Flagellar WD repeat protein PF20 - Chlamydomonas reinhardtiimoderately similar to ( 446) loc_os01g57210 12001.m43500 protein katanin p80 WD40-containing subunit B1 homolog 1, putative, expressed no original description
hv_02_00172	development.unspecified	0	1.81	0	moderately similar to ( 241) AT3G15510 | Symbols: ATNAC2, ANAC056, NARS1 | ATNAC2 (ARABIDOPSIS NAC DOMAIN CONTAINING PROTEIN 2); transcription factor | chr3:5243696-5245037 FORWARDmoderately similar to ( 231) NAC68_ORYSA NAC domain-containing protein 68 (ONAC068) - Oryza sativa (Rice)moderately similar to ( 311) loc_os11g03300 12011.m04526 protein NAC domain transcription factor, putative, expres…
hv_00595	misc.nitrilases, *nitrile lyases, berberine bridge enzymes, reticuline oxidases, troponine reductases	0	1.43	0	moderately similar to ( 204) AT2G23610 | Symbols: ATMES3, MES3 | MES3 (METHYL ESTERASE 3); hydrolase, acting on ester bonds / methyl indole-3-acetate esterase/ methyl jasmonate esterase | chr2:10044410-10046403 REVERSEmoderately similar to ( 400) PIR7A_ORYSA Probable esterase PIR7A (EC 3.1.-.-) - Oryza sativa (Rice)moderately similar to ( 400) loc_os01g70860 12001.m13131 protein esterase PIR7A, p…
hv_37543	cell wall.degradation.pectate lyases and polygalacturonases	0	3.24	0	very weakly similar to (87.8) loc_os11g14410 12011.m05577 protein polygalacturonase precursor, putative, expressed no original description
hv_19372	major CHO metabolism.degradation.sucrose.invertases.cell wall	0	1.39	0	moderately similar to ( 230) AT1G55120 | Symbols: ATFRUCT5 | ATFRUCT5 (BETA-FRUCTOFURANOSIDASE 5); hydrolase, hydrolyzing O-glycosyl compounds / levanase | chr1:20566983-20569165 FORWARDmoderately similar to ( 355) INV3_ORYSA Beta-fructofuranosidase, insoluble isoenzyme 3 precursor (EC 3.2.1.26) (Sucrose hydrolase 3) (Invertase 3) (Cell wall beta-fructosidase 3) (OsCIN3) - Oryza sativa (Rice)mode…
hv_04078	not assigned.unknown	0	1.21	0	moderately similar to ( 349) AT3G03890 | Symbols: | FMN binding | chr3:999837-1001996 REVERSEmoderately similar to ( 467) loc_os07g38620 12007.m29233 protein root border cell-specific protein, putative, expressed no original description
hv_12446	not assigned.unknown	0	2.02	0	weakly similar to ( 197) AT3G24180 | Symbols: | catalytic/ glucosylceramidase | chr3:8735011-8741147 REVERSEmoderately similar to ( 246) loc_os07g26210 12007.m06898 protein bile acid beta-glucosidase, putative, expressed no original description
hv_18481	not assigned.unknown	0	4.97	0	very weakly similar to (84.3) AT4G24310 | Symbols: | unknown protein | chr4:12600900-12601541 FORWARDvery weakly similar to (94.4) loc_os08g01530 12008.m04301 protein expressed protein no original description
hv_35234	not assigned.unknown	0	1.44	0	no original description
hv_42412	transport.amino acids	0	-1.72	0	moderately similar to ( 360) AT5G49630 | Symbols: AAP6 | AAP6 (AMINO ACID PERMEASE 6); acidic amino acid transmembrane transporter/ amino acid transmembrane transporter/ neutral amino acid transmembrane transporter | chr5:20142681-20146441 REVERSEmoderately similar to ( 476) loc_os07g04180 12007.m28947 protein amino acid permease 6, putative, expressed no original description
hv_40350	not assigned.unknown	0	1.47	0	moderately similar to ( 243) AT3G19970 | Symbols: | unknown protein | chr3:6959644-6961367 FORWARDmoderately similar to ( 400) loc_os06g51390 12006.m32211 protein expressed protein no original description
hv_14030	transport.unspecified anions	0	-2.18	0	moderately similar to ( 269) AT1G15460 | Symbols: ATBOR4, BOR4 | BOR4 (REQUIRES HIGH BORON 4); anion exchanger | chr1:5310196-5313376 REVERSEmoderately similar to ( 337) loc_os01g08020 12001.m07427 protein boron transporter-like protein 2, putative, expressed no original description
hv_21847	lipid metabolism.FA synthesis and FA elongation.beta ketoacyl CoA synthase	0	-2.46	0	moderately similar to ( 226) AT5G43760 | Symbols: KCS20 | KCS20 (3-KETOACYL-COA SYNTHASE 20); fatty acid elongase | chr5:17585903-17588486 FORWARDmoderately similar to ( 266) loc_os03g06700 12003.m06188 protein fatty acid elongase, putative, expressed no original description
hv_06002	RNA.processing.RNA helicase	0	1.34	0	weakly similar to ( 191) AT1G55150 | Symbols: | DEAD box RNA helicase, putative (RH20) | chr1:20574634-20577141 FORWARDweakly similar to ( 120) DB10_NICSY ATP-dependent RNA helicase-like protein DB10 (EC 3.6.1.-) - Nicotiana sylvestris (Wood tobacco)weakly similar to ( 191) loc_os01g10050 12001.m07627 protein ATP-dependent RNA helicase dbp2, putative, expressed no original description
hv_44364	not assigned.unknown	0	-1.84	0	no original description
hv_00333	signalling.receptor kinases.DUF 26	0	-1.31	0	weakly similar to ( 156) loc_os01g02570 12001.m06899 protein receptor-like kinase, putative, expressed no original description
hv_36167	protein.postranslational modification	0	-1.02	0	moderately similar to ( 227) AT2G25620 | Symbols: | protein phosphatase 2C, putative / PP2C, putative | chr2:10903154-10904978 REVERSEmoderately similar to ( 303) loc_os06g39600 12006.m31889 protein protein phosphatase 2C homolog 2, putative, expressed no original description
hv_18517	misc.GDSL-motif lipase	0	-2.37	0	moderately similar to ( 295) AT1G28600 | Symbols: | lipase, putative | chr1:10051604-10053073 REVERSEweakly similar to ( 167) EST_HEVBR Esterase precursor (EC 3.1.1.-) (Early nodule-specific protein homolog) (Latex allergen Hev b 13) - Hevea brasiliensis (Para rubber tree)highly similar to ( 509) loc_os01g11790 12001.m07796 protein GDSL-like Lipase/Acylhydrolase family protein, expressed no origi…
hv_21810	protein.degradation.subtilases	3.12	2.35	0	weakly similar to ( 140) AT5G59810 | Symbols: ATSBT5.4, SBT5.4 | SBT5.4; identical protein binding / serine-type endopeptidase | chr5:24096895-24100387 REVERSEweakly similar to ( 173) loc_os09g30250 12009.m06176 protein subtilisin-like protease precursor, putative, expressed no original description
hv_15120	misc.short chain dehydrogenase/reductase (SDR)	0	-1.2	0	very weakly similar to (94.0) AT3G51680 | Symbols: | short-chain dehydrogenase/reductase (SDR) family protein | chr3:19173622-19174667 REVERSEweakly similar to ( 168) TS2_MAIZE Sex determination protein tasselseed-2 - Zea mays (Maize)weakly similar to ( 181) loc_os03g18740 12003.m07295 protein sex determination protein tasselseed-2, putative, expressed no original description
hv_37458	not assigned.unknown	0	2.12	0	no original description
hv_36511	protein.degradation.ubiquitin.E3.SCF.FBOX	0	1.41	0	highly similar to ( 635) AT1G15740 | Symbols: | leucine-rich repeat family protein | chr1:5411509-5414544 FORWARDhighly similar to ( 874) loc_os04g42470 12004.m35374 protein regulatory subunit, putative, expressed no original description
hv_10604	not assigned.unknown	0	-1.16	0	moderately similar to ( 352) AT2G45010 | Symbols: | unknown protein | chr2:18568782-18569615 FORWARDmoderately similar to ( 459) loc_os03g01210 12003.m35650 protein domain of unknown function DUF614 containing protein, expressed no original description
hv_02983	hormone metabolism.ethylene.synthesis-degradation	0	-1.23	0	moderately similar to ( 354) AT1G05010 | Symbols: EFE, ACO4, EAT1 | EFE (ETHYLENE-FORMING ENZYME); 1-aminocyclopropane-1-carboxylate oxidase | chr1:1431419-1432695 REVERSEmoderately similar to ( 369) ACCO_ACTCH 1-aminocyclopropane-1-carboxylate oxidase (EC 1.14.17.4) (ACC oxidase) (Ethylene-forming enzyme) (EFE) - Actinidia chinensis (Kiwi) (Yangtao)moderately similar to ( 452) loc_os02g53180 120…
hv_09875	not assigned.unknown	-1.49	-1.54	0	very weakly similar to (92.8) loc_os12g32260 12012.m07032 protein expressed protein no original description
hv_13727	not assigned.unknown	0	2.19	0	very weakly similar to (95.1) loc_os08g10580 12008.m26421 protein methyl-CpG binding domain containing protein, expressed no original description
hv_17420	not assigned.unknown	0	3.07	0	moderately similar to ( 211) loc_os07g12800 12007.m28959 protein expressed protein no original description
hv_18733	RNA.regulation of transcription.bHLH,Basic Helix-Loop-Helix family	0	-2.1	0	weakly similar to ( 122) AT3G21330 | Symbols: | basic helix-loop-helix (bHLH) family protein | chr3:7507720-7508841 FORWARDvery weakly similar to (80.1) LAX_ORYSA Transcription factor LAX PANICLE - Oryza sativa (Rice)moderately similar to ( 227) loc_os05g46370 12005.m08762 protein helix-loop-helix DNA-binding domain containing protein, expressed no original description
hv_29038	not assigned.unknown	0	2.59	0	no original description
hv_28512	not assigned.unknown	0	1.71	0	no original description
hv_04202	RNA.regulation of transcription.bZIP transcription factor family	0	3.54	0	weakly similar to ( 108) AT5G11260 | Symbols: HY5, TED 5 | HY5 (ELONGATED HYPOCOTYL 5); DNA binding / double-stranded DNA binding / transcription factor | chr5:3593583-3594800 REVERSEweakly similar to ( 109) loc_os06g39960 12006.m08533 protein transcription factor HY5, putative, expressed no original description
hv_27339	cell wall.pectin*esterases.PME	0	-1.7	0	weakly similar to ( 121) loc_os01g21034 12001.m42984 protein pectinesterase-2 precursor, putative, expressed no original description
hv_14807	not assigned.unknown	-4.7	-4.01	0	no original description
hv_23911	development.storage proteins	0	-1.33	0	moderately similar to ( 202) loc_os12g41720 12012.m07953 protein patatin-like phospholipase family protein, expressed no original description
hv_13483	lipid metabolism.FA synthesis and FA elongation.beta ketoacyl CoA synthase	0	-1.6	0	moderately similar to ( 281) AT1G04220 | Symbols: KCS2 | KCS2 (3-KETOACYL-COA SYNTHASE 2); fatty acid elongase | chr1:1119853-1122483 REVERSEmoderately similar to ( 284) loc_os05g49900 12005.m09060 protein fatty acid elongase, putative, expressed no original description
hv_36431	protein.degradation.ubiquitin.E3.SCF.FBOX	0	1.03	0	moderately similar to ( 456) AT5G27920 | Symbols: | F-box family protein | chr5:9942063-9944507 REVERSEhighly similar to ( 761) loc_os12g36670 12012.m07452 protein ubiquitin-protein ligase, putative, expressed no original description
hv_22338	misc.cytochrome P450	0	-3.11	0	weakly similar to ( 194) AT5G24950 | Symbols: CYP71A15 | CYP71A15; electron carrier/ heme binding / iron ion binding / monooxygenase/ oxygen binding | chr5:8595209-8597761 REVERSEmoderately similar to ( 228) C71DB_LOTJA Cytochrome P450 71D11 (EC 1.14.-.-) (Fragment) - Lotus japonicushighly similar to ( 504) loc_os09g10340 12009.m04299 protein cytochrome P450 71D7, putative, expressed no original …
hv_18483	transport.metabolite transporters at the envelope membrane	0	2.04	0	highly similar to ( 766) AT1G80300 | Symbols: NTT1, ATNTT1 | NTT1 (NUCLEOTIDE TRANSPORTER 1); ATP:ADP antiporter | chr1:30191954-30194280 FORWARDhighly similar to ( 778) TLC1_SOLTU Plastidic ATP/ADP-transporter - Solanum tuberosum (Potato)highly similar to ( 961) loc_os02g11740 12002.m100137 protein plastidic ATP/ADP-transporter, putative, expressed no original description
hv_36690	transport.metabolite transporters at the mitochondrial membrane	1.97	1.53	0	moderately similar to ( 387) AT5G46800 | Symbols: BOU | BOU (A BOUT DE SOUFFLE); binding / transporter | chr5:18988779-18989810 REVERSEmoderately similar to ( 421) loc_os10g42299 12010.m065349 protein mitochondrial carnitine/acylcarnitine carrier-like protein, putative, expressed no original description
hv_29550	transport.peptides and oligopeptides	0	-1.84	0	no original description
hv_16961	not assigned.no ontology	0	-1.03	0	weakly similar to ( 114) loc_os01g13340 12001.m07943 protein harpin-induced protein, putative, expressed no original description
hv_45392	signalling.receptor kinases.leucine rich repeat XI	-2.22	-2.73	0	highly similar to ( 805) AT1G72300 | Symbols: | leucine-rich repeat transmembrane protein kinase, putative | chr1:27217679-27220966 REVERSEhighly similar to ( 651) PSKR_DAUCA Phytosulfokine receptor precursor (EC 2.7.11.1) (Phytosulfokine LRR receptor kinase) - Daucus carota (Carrot)nearly identical (1406) loc_os06g47750 12006.m09301 protein phytosulfokine receptor precursor, putative, expressed …
hv_18067	not assigned.unknown	3.76	3.83	0	very weakly similar to (88.2) loc_os07g34720 12007.m07728 protein harpin-induced protein, putative, expressed no original description
hv_12994	protein.assembly and cofactor ligation	0	1.7	0	moderately similar to ( 201) AT4G01940 | Symbols: NFU1, AtCNFU1 | NFU1; structural molecule | chr4:842265-843388 REVERSEmoderately similar to ( 259) loc_os03g20010 12003.m07414 protein NFU3, putative, expressed no original description
hv_21573	stress.biotic	0	-1.09	0	weakly similar to ( 118) AT3G07040 | Symbols: RPM1, RPS3 | RPM1 (RESISTANCE TO P. SYRINGAE PV MACULICOLA 1); nucleotide binding / protein binding | chr3:2226244-2229024 REVERSEmoderately similar to ( 214) loc_os04g46300 12004.m09580 protein disease resistance protein RPM1, putative, expressed no original description
hv_13528	stress.abiotic.heat	0	1.35	0	weakly similar to ( 109) AT5G27240 | Symbols: | DNAJ heat shock N-terminal domain-containing protein | chr5:9597552-9600866 FORWARDmoderately similar to ( 228) loc_os06g34440 12006.m07980 protein heat shock protein binding protein, putative, expressed no original description
hv_26779	not assigned.unknown	0	-1.09	0	no original description
hv_18754	not assigned.unknown	0	1.11	0	very weakly similar to (80.5) loc_os05g39130 12005.m08092 protein retrotransposon protein, putative, unclassified, expressed no original description
hv_43747	not assigned.unknown	0	-2.14	0	moderately similar to ( 332) loc_os01g15990 12001.m08196 protein expressed protein no original description
hv_08313	not assigned.unknown	1.45	1.97	0	weakly similar to ( 135) loc_os05g37930 12005.m07972 protein expressed protein no original description
hv_16186	stress.abiotic.heat	0	-1.63	0	very weakly similar to (94.4) AT5G28540 | Symbols: BIP1 | BIP1; ATP binding | chr5:10540665-10543274 REVERSEvery weakly similar to (92.8) BIP_SPIOL Luminal-binding protein precursor (BiP) (78 kDa glucose-regulated protein homolog) (GRP 78) - Spinacia oleracea (Spinach)weakly similar to ( 102) loc_os06g10990 12006.m05816 protein luminal-binding protein precursor, putative, expressed no original de…
hv_08311	transport.phosphate	0	-1.55	0	highly similar to ( 546) AT2G38060 | Symbols: PHT4;2 | PHT4;2 (PHOSPHATE TRANSPORTER 4;2); carbohydrate transmembrane transporter/ inorganic phosphate transmembrane transporter/ organic anion transmembrane transporter/ sugar:hydrogen symporter | chr2:15922727-15925623 REVERSEhighly similar to ( 726) loc_os05g37820 12005.m07961 protein sialin, putative, expressed no original description
hv_31444	not assigned.unknown	0	1.22	0	weakly similar to ( 102) loc_os04g02280 12004.m05541 protein F-box domain containing protein, expressed no original description
hv_43944	not assigned.unknown	0	-1.07	0	moderately similar to ( 301) loc_os07g48280 12007.m29331 protein expressed protein no original description
hv_38305	transport.amino acids	0	-1.62	0	highly similar to ( 615) AT5G49630 | Symbols: AAP6 | AAP6 (AMINO ACID PERMEASE 6); acidic amino acid transmembrane transporter/ amino acid transmembrane transporter/ neutral amino acid transmembrane transporter | chr5:20142681-20146441 REVERSEhighly similar to ( 795) loc_os07g04180 12007.m28947 protein amino acid permease 6, putative, expressed no original description
hv_15094	signalling.receptor kinases.leucine rich repeat XI	0	1.42	0	moderately similar to ( 219) AT3G03770 | Symbols: | leucine-rich repeat transmembrane protein kinase, putative | chr3:945303-948436 REVERSEmoderately similar to ( 350) loc_os03g57780 12003.m35452 protein ATP binding protein, putative, expressed no original description
hv_45797	not assigned.unknown	0	1.05	0	no original description
hv_41830	signalling.calcium	0	1.08	0	weakly similar to ( 164) loc_os03g32160 12003.m35288 protein calmodulin binding protein, putative, expressed no original description
hv_33342	not assigned.unknown	0	-1.36	0	no original description
hv_34166	not assigned.unknown	0	-1.31	0	no original description
hv_14175	stress.abiotic.heat	0	-3.03	0	weakly similar to ( 170) AT3G12580 | Symbols: HSP70 | HSP70 (heat shock protein 70); ATP binding | chr3:3991487-3993689 REVERSEweakly similar to ( 176) HSP7C_PETHY Heat shock cognate 70 kDa protein - Petunia hybrida (Petunia)weakly similar to ( 174) loc_os03g16860 12003.m101294 protein heat shock cognate 70 kDa protein 2, putative, expressed no original description
hv_41270	not assigned.unknown	0	2.12	0	weakly similar to ( 145) AT2G38320 | Symbols: | unknown protein | chr2:16055488-16057874 FORWARDmoderately similar to ( 242) loc_os12g01560 12012.m04160 protein expressed protein no original description
hv_23384	not assigned.unknown	0	2.04	0	very weakly similar to (95.9) loc_os06g38920 12006.m08430 protein transposon protein, putative, CACTA, En/Spm sub-class no original description
hv_40750	tetrapyrrole synthesis.magnesium-protoporphyrin IX monomethyl ester (oxidative) cyclase	0	-1.2	0	moderately similar to ( 288) AT3G56940 | Symbols: CRD1, CHL27, ACSF | CRD1 (COPPER RESPONSE DEFECT 1); DNA binding / magnesium-protoporphyrin IX monomethyl ester (oxidative) cyclase | chr3:21076594-21078269 FORWARDmoderately similar to ( 280) CRD1_HORVU Magnesium-protoporphyrin IX monomethyl ester [oxidative] cyclase, chloroplast precursor (EC 1.14.13.81) (Mg-protoporphyrin IX monomethyl ester ox…
hv_25066	not assigned.unknown	0	-1.43	0	no original description
hv_02300	stress.abiotic.unspecified	0	-1.06	0	weakly similar to ( 197) AT5G39110 | Symbols: | germin-like protein, putative | chr5:15657802-15658584 REVERSEweakly similar to ( 183) GLP1_MESCR Germin-like protein precursor - Mesembryanthemum crystallinum (Common ice plant)moderately similar to ( 294) loc_os08g09080 12008.m05043 protein germin-like protein subfamily 1 member 11 precursor, putative, expressed no original description
hv_17113	RNA.regulation of transcription.MYB domain transcription factor family	0	1.22	0	moderately similar to ( 246) AT3G28910 | Symbols: ATMYB30, MYB30 | MYB30 (MYB DOMAIN PROTEIN 30); DNA binding / transcription factor | chr3:10911443-10912856 FORWARDweakly similar to ( 182) MYB4_ORYSA Myb-related protein Myb4 (OsMyb4) (Transcription factor RLTR1) - Oryza sativa (Rice)moderately similar to ( 358) loc_os11g35390 12011.m07391 protein myb-related protein Zm1, putative, expressed no o…
hv_43219	not assigned.unknown	0	1.33	0	weakly similar to ( 142) AT4G23160 | Symbols: | protein kinase family protein | chr4:12129485-12134086 FORWARDweakly similar to ( 113) POLX_TOBAC Retrovirus-related Pol polyprotein from transposon TNT 1-94 [Includes: Protease (EC 3.4.23.-); Reverse transcriptase (EC 2.7.7.49); Endonuclease] - Nicotiana tabacum (Common tobacco)moderately similar to ( 300) loc_os05g42448 12005.m08422 protein retrot…
hv_45602	not assigned.unknown	0	-1.25	0	no original description
hv_08742	RNA.regulation of transcription.unclassified	0	1.21	0	weakly similar to ( 149) AT5G50020 | Symbols: | zinc finger (DHHC type) family protein | chr5:20351591-20354124 FORWARDmoderately similar to ( 315) loc_os08g01300 12008.m04279 protein metal ion binding protein, putative, expressed no original description
hv_05419	RNA.regulation of transcription.G2-like transcription factor family, GARP	0	-2.05	0	weakly similar to ( 122) loc_os06g49040 12006.m09430 protein transfactor-like protein, putative, expressed no original description
hv_44559	misc.GDSL-motif lipase	0	-1.63	0	moderately similar to ( 242) AT1G28580 | Symbols: | GDSL-motif lipase, putative | chr1:10044603-10045874 REVERSEweakly similar to ( 137) EST_HEVBR Esterase precursor (EC 3.1.1.-) (Early nodule-specific protein homolog) (Latex allergen Hev b 13) - Hevea brasiliensis (Para rubber tree)moderately similar to ( 482) loc_os05g43100 12005.m08440 protein esterase precursor, putative no original descripti…
hv_43853	not assigned.unknown	0	-3.23	0	no original description
hv_21044	not assigned.unknown	0	2.38	0	very weakly similar to (81.6) loc_os04g42490 12004.m09217 protein modifier of the HERG potassium channel, putative, expressed no original description
hv_24127	DNA.synthesis/chromatin structure	0	2.06	0	moderately similar to ( 256) AT1G07540 | Symbols: TRFL2 | TRFL2 (TRF-LIKE 2); DNA binding | chr1:2318433-2321048 REVERSEhighly similar to ( 512) loc_os03g16700 12003.m101292 protein initiator-binding protein, putative, expressed no original description
hv_43614	not assigned.unknown	0	1.63	0	no original description
hv_02997	not assigned.unknown	0	1.98	0	very weakly similar to (89.0) loc_os02g53410 12002.m10370 protein expressed protein no original description
hv_37859	not assigned.unknown	0	-1.44	0	no original description
hv_02841	not assigned.no ontology	-2.18	2.06	0	weakly similar to ( 195) loc_os02g09340 12002.m06231 protein expressed protein no original description
hv_36340	transport.peptides and oligopeptides	0	-1.98	0	moderately similar to ( 377) AT1G12110 | Symbols: NRT1.1, CHL1-1, NRT1, B-1, ATNRT1, CHL1 | NRT1.1; nitrate transmembrane transporter/ transporter | chr1:4105341-4109290 FORWARDhighly similar to ( 572) loc_os10g40600 12010.m06828 protein peptide transporter PTR2, putative, expressed no original description
hv_01488	protein.degradation.AAA type	0	-1.77	0	moderately similar to ( 483) AT2G34560 | Symbols: | katanin, putative | chr2:14560266-14562695 FORWARDweakly similar to ( 182) CDC48_SOYBN Cell division cycle protein 48 homolog (Valosin-containing protein homolog) (VCP) - Glycine max (Soybean)highly similar to ( 645) loc_os01g55260 12001.m11685 protein katanin p60 ATPase-containing subunit A-like 1, putative, expressed no original description
hv_43497	not assigned.unknown	0	-1.35	0	no original description
hv_44103	not assigned.unknown	0	-2.65	0	very weakly similar to (99.8) loc_os01g24430 12001.m08911 protein expressed protein no original description
hv_11414	secondary metabolism.flavonoids.dihydroflavonols.dihydroflavonol 4-reductase	0	-1.07	0	moderately similar to ( 272) AT1G80820 | Symbols: CCR2, ATCCR2 | CCR2 (CINNAMOYL COA REDUCTASE); cinnamoyl-CoA reductase | chr1:30370646-30372460 FORWARDweakly similar to ( 123) DFRA_MAIZE Dihydroflavonol-4-reductase (EC 1.1.1.219) (DFR) (Dihydrokaempferol 4-reductase) - Zea mays (Maize)moderately similar to ( 314) loc_os02g56460 12002.m10668 protein dihydroflavonol-4-reductase, putative, express…
hv_19215	transport.p- and v-ATPases	0	-1.33	0	weakly similar to ( 125) AT2G07560 | Symbols: AHA6 | AHA6 (Arabidopsis H(+)-ATPase 6); ATPase | chr2:3170394-3173952 REVERSEweakly similar to ( 123) PMA4_NICPL Plasma membrane ATPase 4 (EC 3.6.3.6) (Proton pump 4) - Nicotiana plumbaginifolia (Leadwort-leaved tobacco)weakly similar to ( 140) loc_os06g08310 12006.m31845 protein ATPase 8, plasma membrane-type, putative, expressed no original descrip…
hv_28490	not assigned.unknown	0	1.4	0	no original description
hv_44273	not assigned.unknown	-6.21	-4.19	0	very weakly similar to (80.1) loc_os04g37760 12004.m08765 protein expressed protein no original description
hv_31842	tetrapyrrole synthesis.coproporphyrinogen III oxidase	0	-1.16	0	weakly similar to ( 109) AT5G63290 | Symbols: | coproporphyrinogen oxidase-related | chr5:25369349-25370894 REVERSEweakly similar to ( 182) loc_os12g17070 12012.m073809 protein oxygen-independent coproporphyrinogen III oxidase-like protein sll1917, putative, expressed no original description
hv_08622	transport.misc	0	-2.09	0	weakly similar to ( 114) AT3G23560 | Symbols: ALF5 | ALF5 (ABERRANT LATERAL ROOT FORMATION 5); antiporter/ drug transporter/ transporter | chr3:8454361-8456588 REVERSEweakly similar to ( 129) loc_os07g31884 12007.m07454 protein transparent testa 12 protein, putative, expressed no original description
hv_43024	transport.unspecified anions	0	2.92	0	weakly similar to ( 200) AT5G49890 | Symbols: CLC-C, ATCLC-C | CLC-C (CHLORIDE CHANNEL C); anion channel/ voltage-gated chloride channel | chr5:20288489-20292143 REVERSEmoderately similar to ( 240) loc_os02g35190 12002.m33720 protein chloride channel protein CLC-c, putative, expressed no original description
hv_43321	not assigned.unknown	0	1.5	0	no original description
hv_06136	not assigned.unknown	0	-3.01	0	very weakly similar to (90.1) loc_os01g12640 12001.m07877 protein expressed protein no original description
hv_23930	protein.postranslational modification	0	1.77	0	weakly similar to ( 105) loc_os12g44330 12012.m26999 protein serine/threonine-protein kinase PRP4, putative, expressed no original description
hv_18022	not assigned.unknown	0	-1.7	0	very weakly similar to (87.8) loc_os12g36210 12012.m07411 protein subtilisin-chymotrypsin inhibitor CI-1B, putative, expressed no original description
hv_15280	RNA.regulation of transcription.Methyl binding domain proteins	0	1.84	0	weakly similar to ( 156) AT5G35330 | Symbols: MBD02, MBD2 | MBD02 (METHYL-CPG-BINDING DOMAIN PROTEIN 02); DNA binding / DNA demethylase | chr5:13523725-13525270 REVERSEweakly similar to ( 171) loc_os09g32090 12009.m50206 protein methyl-binding domain protein MBD111, putative, expressed no original description
hv_06960	misc.plastocyanin-like	0	1.07	0	weakly similar to ( 123) AT1G64640 | Symbols: | plastocyanin-like domain-containing protein | chr1:24022482-24023151 REVERSEweakly similar to ( 172) loc_os03g02400 12003.m05782 protein early nodulin-like protein 1 precursor, putative, expressed no original description
hv_04706	nucleotide metabolism.degradation	0	2.55	0	weakly similar to ( 191) loc_os06g29430 12006.m07487 protein deaminase, putative, expressed no original description
hv_00304	not assigned.unknown	1.89	2.08	0	weakly similar to ( 132) AT5G24860 | Symbols: FPF1 | FPF1 (FLOWERING PROMOTING FACTOR 1) | chr5:8541822-8542154 FORWARDweakly similar to ( 172) loc_os01g15340 12001.m08132 protein FPF1, putative, expressed no original description
hv_22092	transport.misc	0	1.51	0	moderately similar to ( 414) AT5G65380 | Symbols: | ripening-responsive protein, putative | chr5:26123241-26126352 REVERSEmoderately similar to ( 466) loc_os03g08900 12003.m06397 protein transparent testa 12 protein, putative, expressed no original description
hv_19844	transport.ABC transporters and multidrug resistance systems	0	2.28	0	very weakly similar to (87.0) AT1G02530 | Symbols: PGP12 | PGP12 (P-GLYCOPROTEIN 12); ATPase, coupled to transmembrane movement of substances | chr1:529836-534542 FORWARDweakly similar to ( 119) loc_os01g50100 12001.m11194 protein multidrug resistance protein 4, putative, expressed no original description
hv_18212	misc.UDP glucosyl and glucoronyl transferases	0	-1.27	0	moderately similar to ( 206) AT3G53150 | Symbols: UGT73D1 | UGT73D1 (UDP-glucosyl transferase 73D1); UDP-glycosyltransferase/ transferase, transferring hexosyl groups | chr3:19697736-19699259 REVERSEweakly similar to ( 142) ZOX_PHAVU Zeatin O-xylosyltransferase (EC 2.4.2.40) (Zeatin O-beta-D-xylosyltransferase) - Phaseolus vulgaris (Kidney bean) (French bean)moderately similar to ( 363) loc_os02g…
hv_21578	hormone metabolism.cytokinin.signal transduction	0	-1.58	0	weakly similar to ( 102) loc_os04g36070 12004.m08696 protein OsRR1 - Rice type-A response regulator, expressed no original description
hv_32052	cell.organisation	-1.32	-1.29	0	weakly similar to ( 130) AT1G18370 | Symbols: HIK, ATNACK1, NACK1 | HIK (HINKEL); ATP binding / microtubule motor | chr1:6319732-6323820 REVERSEmoderately similar to ( 214) loc_os01g33040 12001.m09621 protein kinesin heavy chain, putative, expressed no original description
hv_19969	misc.protease inhibitor/seed storage/lipid transfer protein (LTP) family protein	0	-1.26	0	very weakly similar to (98.6) AT2G45180 | Symbols: | protease inhibitor/seed storage/lipid transfer protein (LTP) family protein | chr2:18626377-18626781 FORWARDvery weakly similar to (87.4) 14KD_DAUCA 14 kDa proline-rich protein DC2.15 precursor - Daucus carota (Carrot)weakly similar to ( 101) loc_os04g46830 12004.m101609 protein cortical cell-delineating protein precursor, putative, expressed n…
hv_18535	not assigned.unknown	0	-1.41	0	no original description
hv_21085	misc.UDP glucosyl and glucoronyl transferases	0	-1.71	0	weakly similar to ( 135) AT3G53160 | Symbols: UGT73C7 | UGT73C7 (UDP-glucosyl transferase 73C7); UDP-glycosyltransferase/ transferase, transferring glycosyl groups | chr3:19702485-19703957 REVERSEvery weakly similar to (87.0) ZOX_PHAVU Zeatin O-xylosyltransferase (EC 2.4.2.40) (Zeatin O-beta-D-xylosyltransferase) - Phaseolus vulgaris (Kidney bean) (French bean)moderately similar to ( 238) loc_os0…
hv_03939	hormone metabolism.gibberelin.synthesis-degradation.copalyl diphosphate synthase	0	1.52	0	moderately similar to ( 390) AT4G02780 | Symbols: GA1, ABC33, ATCPS1 | GA1 (GA REQUIRING 1); ent-copalyl diphosphate synthase/ magnesium ion binding | chr4:1237881-1244766 REVERSEmoderately similar to ( 364) KSA_PEA Ent-kaurene synthase A, chloroplast precursor (EC 5.5.1.13) (Ent-copalyl diphosphate synthase) (KSA) - Pisum sativum (Garden pea)highly similar to ( 566) loc_os02g17780 12002.m07022 p…
hv_19488	not assigned.unknown	0	-1.27	0	very weakly similar to (82.8) AT3G01370 | Symbols: ATCFM2, CFM2 | ATCFM2 (CRM FAMILY MEMBER 2); RNA binding | chr3:139033-143477 FORWARDvery weakly similar to (95.5) loc_os04g39060 12004.m08895 protein CRS1 / YhbY domain containing protein, expressed no original description
hv_06430	hormone metabolism.cytokinin.synthesis-degradation	2.43	2.57	0	moderately similar to ( 276) AT2G41510 | Symbols: ATCKX1, CKX1 | CKX1 (CYTOKININ OXIDASE/DEHYDROGENASE 1); cytokinin dehydrogenase | chr2:17314626-17316861 FORWARDweakly similar to ( 139) CKX1_MAIZE Cytokinin dehydrogenase 1 precursor (EC 1.5.99.12) (Cytokinin oxidase 1) (CKO 1) (COX 1) (ZmCKX1) - Zea mays (Maize)moderately similar to ( 339) loc_os01g71310 12001.m13174 protein cytokinin dehydroge…
hv_28204	not assigned.unknown	0	2.05	0	no original description
hv_13840	not assigned.unknown	0	1.14	0	very weakly similar to (85.1) AT1G31720 | Symbols: | unknown protein | chr1:11356169-11356960 FORWARDmoderately similar to ( 221) loc_os02g47450 12002.m09779 protein expressed protein no original description
hv_22600	signalling.receptor kinases.leucine rich repeat III	0	-1.57	0	moderately similar to ( 466) AT3G17840 | Symbols: RLK902 | RLK902; ATP binding / kinase/ protein serine/threonine kinase | chr3:6106092-6108430 FORWARDweakly similar to ( 161) PSKR_DAUCA Phytosulfokine receptor precursor (EC 2.7.11.1) (Phytosulfokine LRR receptor kinase) - Daucus carota (Carrot)highly similar to ( 719) loc_os03g50450 12003.m10037 protein atypical receptor-like kinase MARK, putati…
hv_08949	protein.postranslational modification.kinase.receptor like cytoplasmatic kinase VII	0	1.4	0	moderately similar to ( 270) AT2G45910 | Symbols: | protein kinase family protein / U-box domain-containing protein | chr2:18894520-18898212 FORWARDvery weakly similar to (91.7) PSKR_DAUCA Phytosulfokine receptor precursor (EC 2.7.11.1) (Phytosulfokine LRR receptor kinase) - Daucus carota (Carrot)highly similar to ( 522) loc_os10g01060 12010.m03534 protein ATP binding protein, putative, expressed…
hv_41377	hormone metabolism.jasmonate.synthesis-degradation.lipoxygenase	-1.91	-1.67	0	highly similar to ( 800) AT3G45140 | Symbols: LOX2, ATLOX2 | LOX2 (LIPOXYGENASE 2); lipoxygenase | chr3:16525437-16529233 FORWARDnearly identical (1797) LOX21_HORVU Lipoxygenase 2.1, chloroplast precursor (EC 1.13.11.12) (LOX-100) (LOX2:Hv:1) - Hordeum vulgare (Barley)nearly identical (1006) loc_os12g37260 12012.m07511 protein lipoxygenase 2.1, chloroplast precursor, putative, expressed no origin…
hv_34899	not assigned.unknown	0	-2.08	0	no original description
hv_42634	not assigned.no ontology	0	-1.18	0	weakly similar to ( 154) AT5G35525 | Symbols: | unknown protein | chr5:13707084-13707818 FORWARDmoderately similar to ( 243) loc_os02g52550 12002.m10286 protein ORFX protein, putative, expressed no original description
hv_05353	not assigned.no ontology	0	1.6	0	very weakly similar to (88.2) loc_os06g50090 12006.m09533 protein expressed protein no original description
hv_20841	RNA.regulation of transcription.bHLH,Basic Helix-Loop-Helix family	0	-1.22	0	weakly similar to ( 119) AT5G57150 | Symbols: | basic helix-loop-helix (bHLH) family protein | chr5:23152361-23153293 FORWARDweakly similar to ( 145) loc_os04g23550 12004.m101486 protein DNA binding like, putative, expressed no original description
hv_19824	transport.ABC transporters and multidrug resistance systems	0	1.02	0	weakly similar to ( 169) AT4G15233 | Symbols: | ATP binding / ATPase/ nucleoside-triphosphatase/ nucleotide binding | chr4:8688322-8694432 FORWARDweakly similar to ( 173) PDR3_TOBAC Pleiotropic drug resistance protein 3 (NtPDR3) - Nicotiana tabacum (Common tobacco)moderately similar to ( 261) loc_os02g32690 12002.m100222 protein ATP binding protein, putative, expressed no original description
hv_02274	stress.biotic	0	1.01	0	moderately similar to ( 206) loc_os08g14850 12008.m05608 protein resistance protein, putative, expressed no original description
hv_29613	hormone metabolism.abscisic acid.signal transduction	0	1.28	0	very weakly similar to (81.3) loc_os09g28310 12009.m05982 protein bZIP transcription factor, putative, expressed no original description
hv_10806	misc.oxidases - copper, flavone etc	0	-1.45	0	very weakly similar to (95.1) AT5G18900 | Symbols: | oxidoreductase, 2OG-Fe(II) oxygenase family protein | chr5:6304409-6306166 REVERSEweakly similar to ( 108) loc_os10g27340 12010.m05668 protein prolyl 4-hydroxylase, putative, expressed no original description
hv_36063	signalling.calcium	0	-1.23	0	highly similar to ( 748) AT3G51850 | Symbols: CPK13 | CPK13; ATP binding / calcium ion binding / calmodulin-dependent protein kinase/ kinase/ protein kinase/ protein serine/threonine kinase/ protein tyrosine kinase | chr3:19232667-19235526 FORWARDmoderately similar to ( 499) CDPK2_ORYSA Calcium-dependent protein kinase, isoform 2 (EC 2.7.11.1) (CDPK 2) - Oryza sativa (Rice)highly similar to ( 833…
hv_22255	protein.postranslational modification	-1.42	-1.83	0	highly similar to ( 529) AT3G01490 | Symbols: | protein kinase, putative | chr3:191095-193258 REVERSEvery weakly similar to (96.3) CRI4_MAIZE Putative receptor protein kinase CRINKLY4 precursor (EC 2.7.11.1) - Zea mays (Maize)highly similar to ( 561) loc_os05g50190 12005.m09088 protein ATP binding protein, putative, expressed no original description
hv_39993	not assigned.no ontology	0	-1.38	0	highly similar to ( 555) AT2G46750 | Symbols: | FAD-binding domain-containing protein | chr2:19208443-19210909 REVERSEhighly similar to ( 843) loc_os08g02230 12008.m04367 protein FAD binding domain containing protein, putative, expressed no original description
hv_24600	cell.organisation	0	-1.65	0	moderately similar to ( 378) AT5G10230 | Symbols: ANNAT7, ANN7 | ANNAT7 (ANNEXIN ARABIDOPSIS 7); calcium ion binding / calcium-dependent phospholipid binding | chr5:3209738-3211396 REVERSEmoderately similar to ( 334) ANX4_FRAAN Annexin-like protein RJ4 - Fragaria ananassa (Strawberry)highly similar to ( 568) loc_os02g51750 12002.m10206 protein annexin-like protein RJ4, putative, expressed no orig…
hv_17206	signalling.receptor kinases.wall associated kinase	0	-1.16	0	very weakly similar to (85.5) AT1G21230 | Symbols: WAK5 | WAK5 (WALL ASSOCIATED KINASE 5); kinase/ protein serine/threonine kinase | chr1:7429980-7432346 FORWARDweakly similar to ( 162) loc_os09g29560 12009.m06107 protein OsWAK83 - OsWAK pseudogene, expressed no original description
hv_37308	transport.peptides and oligopeptides	0	-1.5	0	very weakly similar to (85.1) AT5G46050 | Symbols: ATPTR3, PTR3 | PTR3 (PEPTIDE TRANSPORTER 3); dipeptide transporter/ transporter/ tripeptide transporter | chr5:18675062-18679071 REVERSEweakly similar to ( 126) loc_os03g04570 12003.m05985 protein peptide transporter PTR2, putative, expressed no original description
hv_34603	not assigned.unknown	0	-1.01	0	no original description
hv_02659	stress.biotic.respiratory burst	0	1.28	0	very weakly similar to (93.6) loc_os08g35210 12008.m07510 protein ferric reductase like transmembrane component family protein, expressed no original description
hv_17456	protein.degradation.ubiquitin.E3.RING	0	-1.12	0	weakly similar to ( 178) loc_os02g05692 12002.m100101 protein protein binding protein, putative, expressed no original description
hv_13285	hormone metabolism.auxin.induced-regulated-responsive-activated	0	1.47	0	very weakly similar to (95.9) loc_os06g35410 12006.m08078 protein growth regulator, putative, expressed no original description
hv_44926	secondary metabolism.unspecified	0	-1.17	0	moderately similar to ( 232) AT5G52810 | Symbols: | ornithine cyclodeaminase/mu-crystallin family protein | chr5:21399524-21400501 FORWARDmoderately similar to ( 453) loc_os10g38930 12010.m06660 protein mu-crystallin, putative, expressed no original description
hv_12465	RNA.regulation of transcription.C2C2(Zn) CO-like, Constans-like zinc finger family	0	2.29	0	very weakly similar to (92.4) AT1G78600 | Symbols: LZF1, STH3 | LZF1 (LIGHT-REGULATED ZINC FINGER PROTEIN 1); transcription factor/ zinc ion binding | chr1:29567370-29568662 FORWARDweakly similar to ( 125) loc_os12g10660 12012.m05049 protein salt tolerance-like protein, putative, expressed no original description
hv_23382	protein.degradation.ubiquitin.E3.RING	0	4.21	0	weakly similar to ( 108) loc_os05g29676 12005.m07204 protein zinc finger, C3HC4 type family protein no original description
hv_08859	protein.degradation.ubiquitin.ubiquitin	0	4.69	0	weakly similar to ( 128) AT3G52590 | Symbols: UBQ1, EMB2167, ERD16, HAP4 | UBQ1 (UBIQUITIN EXTENSION PROTEIN 1); protein binding / structural constituent of ribosome | chr3:19505668-19506681 FORWARDvery weakly similar to (92.8) UBIQ_WHEAT Ubiquitin - Triticum aestivum (Wheat)weakly similar to ( 158) loc_os09g31019 12009.m60084 protein UBQ1, putative, expressed no original description
hv_45820	not assigned.no ontology	0	1.04	0	moderately similar to ( 300) loc_os01g19480 12001.m08485 protein kelch motif family protein, expressed no original description
hv_43984	not assigned.unknown	0	1.17	0	no original description
hv_02431	not assigned.unknown	-1.11	-2.06	0	weakly similar to ( 126) AT3G19970 | Symbols: | unknown protein | chr3:6959644-6961367 FORWARDweakly similar to ( 192) loc_os02g04110 12002.m05760 protein expressed protein no original description
hv_38240	protein.postranslational modification	0	1.34	0	moderately similar to ( 360) AT4G38470 | Symbols: | protein kinase family protein | chr4:17999432-18003551 FORWARDweakly similar to ( 126) NORK_PEA Nodulation receptor kinase precursor (EC 2.7.11.1) - Pisum sativum (Garden pea)highly similar to ( 536) loc_os12g06670 12012.m04657 protein ATP binding protein, putative, expressed no original description
hv_41354	misc.misc2	0	-1.24	0	moderately similar to ( 266) AT3G51000 | Symbols: | epoxide hydrolase, putative | chr3:18945258-18946499 REVERSEmoderately similar to ( 374) loc_os12g43970 12012.m08168 protein epoxide hydrolase 2, putative, expressed no original description
hv_16556	misc.gluco-, galacto- and mannosidases	0	-2.36	0	weakly similar to ( 112) AT3G60130 | Symbols: BGLU16 | BGLU16 (BETA GLUCOSIDASE 16); catalytic/ cation binding / hydrolase, hydrolyzing O-glycosyl compounds | chr3:22210440-22213650 FORWARDweakly similar to ( 102) BGLC_MAIZE Beta-glucosidase, chloroplast precursor (EC 3.2.1.21) (Gentiobiase) (Cellobiase) (Beta-D-glucoside glucohydrolase) - Zea mays (Maize)moderately similar to ( 219) loc_os08g398…
hv_26606	not assigned.unknown	0	-1.77	0	no original description
hv_38796	cell wall.degradation.mannan-xylose-arabinose-fucose	-3.02	-2.61	0	moderately similar to ( 317) AT1G78060 | Symbols: | glycosyl hydrolase family 3 protein | chr1:29349796-29352868 REVERSEmoderately similar to ( 432) loc_os11g18730 12011.m05948 protein beta-D-xylosidase, putative, expressed no original description
hv_04081	protein.degradation.ubiquitin.ubiquitin	0	3.97	0	weakly similar to ( 105) loc_os07g38650 12007.m08110 protein conserved hypothetical protein no original description
hv_24885	misc.peroxidases	0	-4.51	0	moderately similar to ( 322) AT5G05340 | Symbols: | peroxidase, putative | chr5:1579142-1580819 REVERSEmoderately similar to ( 461) PER1_HORVU Peroxidase 1 precursor (EC 1.11.1.7) - Hordeum vulgare (Barley)moderately similar to ( 414) loc_os07g48050 12007.m09020 protein peroxidase precursor, putative, expressed no original description
hv_02_00169	development.unspecified	0	1.06	0	moderately similar to ( 342) AT1G01720 | Symbols: ATAF1, ANAC002 | ATAF1; transcription activator/ transcription factor | chr1:268471-269514 FORWARDmoderately similar to ( 478) NAC48_ORYSA NAC domain-containing protein 48 (ONAC048) - Oryza sativa (Rice)moderately similar to ( 478) loc_os01g66120 12001.m43315 protein NAC domain-containing protein 48, putative, expressed no original description
hv_09040	stress.biotic	0	-1.93	0	weakly similar to ( 137) loc_os10g18820 12010.m04957 protein dirigent-like protein, putative, expressed no original description
hv_09920	hormone metabolism.jasmonate.synthesis-degradation.lipoxygenase	-1.91	-1.67	0	moderately similar to ( 496) AT3G45140 | Symbols: LOX2, ATLOX2 | LOX2 (LIPOXYGENASE 2); lipoxygenase | chr3:16525437-16529233 FORWARDhighly similar to ( 913) LOX21_HORVU Lipoxygenase 2.1, chloroplast precursor (EC 1.13.11.12) (LOX-100) (LOX2:Hv:1) - Hordeum vulgare (Barley)highly similar to ( 569) loc_os12g37260 12012.m07511 protein lipoxygenase 2.1, chloroplast precursor, putative, expressed no …
hv_23194	cell.cycle	0	-1.05	0	weakly similar to ( 162) AT3G63120 | Symbols: CYCP1;1 | CYCP1;1 (cyclin p1;1); cyclin-dependent protein kinase | chr3:23323143-23323893 REVERSEmoderately similar to ( 340) loc_os05g33040 12005.m083714 protein PREG-like protein, putative, expressed no original description
hv_21616	protein.degradation.ubiquitin.E3.RING	0	-1.18	0	moderately similar to ( 242) AT5G23110 | Symbols: | zinc finger (C3HC4-type RING finger) family protein | chr5:7758307-7775509 FORWARD no original description
hv_23906	protein.degradation	0	1.87	0	weakly similar to ( 119) AT5G43600 | Symbols: ATAAH-2, UAH | UAH (UREIDOGLYCOLATE AMIDOHYDROLASE); allantoate deiminase/ metallopeptidase | chr5:17512651-17515280 FORWARDweakly similar to ( 137) loc_os12g40550 12012.m26959 protein N-carbamoyl-L-amino acid hydrolase, putative, expressed no original description
hv_44060	RNA.regulation of transcription.MADS box transcription factor family	0	-2.24	0	weakly similar to ( 102) loc_os01g68960 12001.m12997 protein conserved hypothetical protein no original description
hv_02912	protein.degradation	0	-1.33	0	moderately similar to ( 358) AT5G51740 | Symbols: | peptidase M48 family protein | chr5:21017110-21018987 FORWARDhighly similar to ( 527) loc_os02g50230 12002.m10057 protein peptidase family M48 containing protein, expressed no original description
hv_05612	misc.oxidases - copper, flavone etc	-2.25	-2.89	0	weakly similar to ( 112) AT3G43670 | Symbols: | copper amine oxidase, putative | chr3:15567144-15569734 FORWARDvery weakly similar to (85.1) AMO_PEA Amine oxidase [copper-containing] precursor (EC 1.4.3.6) - Pisum sativum (Garden pea)very weakly similar to (97.1) loc_os06g23114 12006.m06963 protein amine oxidase precursor, putative, expressed no original description
hv_07409	nucleotide metabolism.degradation	0	1.44	0	moderately similar to ( 383) AT4G34890 | Symbols: ATXDH1, XDH1 | XDH1 (XANTHINE DEHYDROGENASE 1); xanthine dehydrogenase | chr4:16618736-16624983 REVERSEhighly similar to ( 548) loc_os03g31550 12003.m34889 protein xanthine dehydrogenase/oxidase, putative, expressed no original description
hv_19656	stress.biotic	0	-1.99	0	moderately similar to ( 290) AT2G43590 | Symbols: | chitinase, putative | chr2:18081592-18082749 REVERSEmoderately similar to ( 296) CHIB_MAIZE Endochitinase B precursor (EC 3.2.1.14) (Seed chitinase B) (Fragment) - Zea mays (Maize)moderately similar to ( 315) loc_os04g41680 12004.m09144 protein endochitinase A precursor, putative, expressed no original description
hv_40989	RNA.regulation of transcription.unclassified	0	2.42	0	moderately similar to ( 437) AT4G36860 | Symbols: | zinc ion binding | chr4:17358580-17361189 REVERSEmoderately similar to ( 475) loc_os12g40490 12012.m07833 protein zinc ion binding protein, putative, expressed no original description
hv_10138	development.unspecified	0	-1.09	0	moderately similar to ( 463) AT3G61790 | Symbols: | seven in absentia (SINA) family protein | chr3:22871974-22873543 REVERSEweakly similar to ( 152) SINAL_DROME Probable E3 ubiquitin-protein ligase sina-like CG13030 (EC 6.3.2.-) - Drosophila melanogaster (Fruit fly)highly similar to ( 585) loc_os03g24040 12003.m07750 protein ubiquitin ligase SINAT4, putative, expressed no original description
hv_27765	not assigned.unknown	0	3.39	0	very weakly similar to (89.0) loc_os02g39580 12002.m09046 protein expressed protein no original description
hv_39520	cell wall.cell wall proteins.RGP	0	-1.53	0	highly similar to ( 653) AT3G02230 | Symbols: RGP1, ATRGP1 | RGP1 (REVERSIBLY GLYCOSYLATED POLYPEPTIDE 1); cellulose synthase (UDP-forming) | chr3:415463-417304 FORWARDhighly similar to ( 660) UPTG_MAIZE Alpha-1,4-glucan-protein synthase [UDP-forming] (EC 2.4.1.112) (UDP-glucose:protein transglucosylase) (UPTG) (Amylogenin) (Golgi-associated protein se-wap41) - Zea mays (Maize)highly similar to (…
hv_01550	RNA.regulation of transcription.putative transcription regulator	0	1.16	0	moderately similar to ( 206) loc_os12g38970 12012.m07682 protein VIP4, putative, expressed no original description
hv_44637	not assigned.unknown	0	1.18	0	no original description
hv_19823	transport.ABC transporters and multidrug resistance systems	-1.8	-1.11	0	moderately similar to ( 286) AT2G37280 | Symbols: PDR5, ATPDR5 | PDR5 (PLEIOTROPIC DRUG RESISTANCE 5); ATPase, coupled to transmembrane movement of substances | chr2:15650400-15656417 FORWARDmoderately similar to ( 278) PDR3_TOBAC Pleiotropic drug resistance protein 3 (NtPDR3) - Nicotiana tabacum (Common tobacco)moderately similar to ( 413) loc_os02g32690 12002.m100222 protein ATP binding protein…
hv_38537	misc.gluco-, galacto- and mannosidases	0	4.6	0	moderately similar to ( 239) AT5G54570 | Symbols: BGLU41 | BGLU41 (BETA GLUCOSIDASE 41); catalytic/ cation binding / hydrolase, hydrolyzing O-glycosyl compounds | chr5:22167636-22170235 REVERSEweakly similar to ( 123) BGLC_MAIZE Beta-glucosidase, chloroplast precursor (EC 3.2.1.21) (Gentiobiase) (Cellobiase) (Beta-D-glucoside glucohydrolase) - Zea mays (Maize)weakly similar to ( 196) loc_os10g176…
hv_43601	not assigned.unknown	-1.57	-1.23	0	no original description
hv_43735	RNA.regulation of transcription.C2H2 zinc finger family	0	-1.77	0	very weakly similar to (86.3) loc_os07g05900 12007.m05054 protein conserved hypothetical protein no original description
hv_46531	signalling.receptor kinases.misc	0	1.66	0	highly similar to ( 503) AT3G19230 | Symbols: | leucine-rich repeat family protein | chr3:6661088-6663519 REVERSEweakly similar to ( 120) NORK_PEA Nodulation receptor kinase precursor (EC 2.7.11.1) - Pisum sativum (Garden pea)highly similar to ( 737) loc_os09g28470 12009.m05998 protein protein binding protein, putative, expressed no original description
hv_36730	not assigned.no ontology	0	-2.31	0	moderately similar to ( 264) AT1G58370 | Symbols: RXF12, ATXYN1 | RXF12; endo-1,4-beta-xylanase/ hydrolase, hydrolyzing O-glycosyl compounds | chr1:21684751-21688209 FORWARDmoderately similar to ( 332) loc_os07g27320 12007.m07007 protein hydrolase, hydrolyzing O-glycosyl compounds, putative, expressed no original description
hv_09011	secondary metabolism.flavonoids.chalcones	0	1.42	0	weakly similar to ( 102) AT5G13930 | Symbols: CHS, TT4, ATCHS | TT4 (TRANSPARENT TESTA 4); naringenin-chalcone synthase | chr5:4488762-4490035 FORWARDweakly similar to ( 110) CHSE_IPONI Chalcone synthase E (EC 2.3.1.74) (Naringenin-chalcone synthase E) (CHS-E) - Ipomoea nil (Japanese morning glory) (Pharbitis nil)weakly similar to ( 141) loc_os10g09860 12010.m04326 protein chalcone synthase 8, pu…
hv_40376	not assigned.unknown	0	1.46	0	moderately similar to ( 319) AT2G26070 | Symbols: RTE1 | RTE1 (REVERSION-TO-ETHYLENE SENSITIVITY1) | chr2:11105741-11106607 REVERSEmoderately similar to ( 417) loc_os01g51430 12001.m11322 protein expressed protein no original description
hv_42100	misc.misc2	0	-1.12	0	very weakly similar to (89.4) AT1G73740 | Symbols: | glycosyl transferase family 28 protein | chr1:27734451-27736008 FORWARDweakly similar to ( 143) loc_os01g33230 12001.m09641 protein glycosyltransferase family 28 C-terminal domain containing protein, expressed no original description
hv_18936	stress.biotic	0	1.61	0	weakly similar to ( 144) loc_os12g10340 12012.m05016 protein rust resistance-like protein RP1-3, putative, expressed no original description
hv_06773	not assigned.unknown	0	1.48	0	weakly similar to ( 181) AT1G24706 | Symbols: | unknown protein | chr1:8742210-8755243 FORWARDmoderately similar to ( 436) loc_os01g68810 12001.m12983 protein expressed protein no original description
hv_21993	protein.postranslational modification.kinase.receptor like cytoplasmatic kinase VII	0	-1.74	0	very weakly similar to (81.3) AT3G59420 | Symbols: ACR4 | ACR4 (ARABIDOPSIS CRINKLY4); kinase/ transmembrane receptor protein kinase | chr3:21959871-21962558 REVERSEweakly similar to ( 153) CRI4_MAIZE Putative receptor protein kinase CRINKLY4 precursor (EC 2.7.11.1) - Zea mays (Maize)weakly similar to ( 166) loc_os03g43670 12003.m09410 protein receptor protein kinase CRINKLY4 precursor, putative,…
hv_19118	cell.organisation	0	-2.06	0	weakly similar to ( 144) AT1G64740 | Symbols: TUA1 | TUA1 (ALPHA-1 TUBULIN); structural constituent of cytoskeleton | chr1:24050114-24052296 FORWARDweakly similar to ( 143) TBA_CHLVU Tubulin alpha chain - Chlorella vulgaris (Green alga)weakly similar to ( 140) loc_os07g38730 12007.m08118 protein tubulin alpha-1 chain, putative, expressed no original description
hv_45061	not assigned.unknown	0	1.57	0	no original description
hv_02557	not assigned.unknown	0	-1.1	0	very weakly similar to (95.9) loc_os08g02620 12008.m04405 protein conserved hypothetical protein no original description
hv_29108	not assigned.unknown	0	-1.71	0	no original description
hv_06846	misc.cytochrome P450	0	-1.23	0	weakly similar to ( 157) AT2G45570 | Symbols: CYP76C2 | CYP76C2; electron carrier/ heme binding / iron ion binding / monooxygenase/ oxygen binding | chr2:18779935-18781922 REVERSEweakly similar to ( 155) C71DA_SOYBN Cytochrome P450 71D10 (EC 1.14.-.-) - Glycine max (Soybean)weakly similar to ( 191) loc_os02g17760 12002.m07020 protein cytochrome P450 71D8, putative, expressed no original descripti…
hv_08331	not assigned.unknown	0	-1.47	0	moderately similar to ( 209) AT3G09570 | Symbols: | FUNCTIONS IN: molecular_function unknown; INVOLVED IN: biological_process unknown; LOCATED IN: endomembrane system, integral to membrane; EXPRESSED IN: 24 plant structures; EXPRESSED DURING: 15 growth stages; CONTAINS InterPro DOMAIN/s: Transmembrane receptor, eukaryota (InterPro:IPR009637); BEST Arabidopsis thaliana protein match is: unknown pr…
hv_23167	PS.lightreaction.photosystem II.PSII polypeptide subunits	0	-1.74	0	very weakly similar to (82.0) PSBF_CHAGL Cytochrome b559 beta subunit (PSII reaction center subunit VI) - Chaetosphaeridium globosumvery weakly similar to (81.6) loc_osp1g00510 11562.m00042 protein cytochrome b559 beta chain no original description
hv_23539	nucleotide metabolism.degradation	-1.95	-2.79	0	very weakly similar to (88.6) AT5G18280 | Symbols: ATAPY2, APY2 | ATAPY2 (ARABIDOPSIS THALIANA APYRASE 2); ATPase/ nucleotide diphosphatase | chr5:6050799-6054875 REVERSEvery weakly similar to (98.2) NTPA_PEA Nucleoside-triphosphatase (EC 3.6.1.15) (Nucleoside triphosphate phosphohydrolase) (NTPase) (Apyrase) - Pisum sativum (Garden pea)weakly similar to ( 149) loc_os11g03290 12011.m04525 protein…
hv_13025	protein.degradation.ubiquitin.E3.SCF.FBOX	0	1.78	0	weakly similar to ( 168) loc_os01g65510 12001.m12662 protein F-box protein interaction domain containing protein, expressed no original description
hv_04564	not assigned.unknown	0	-1.42	0	nearly identical (1640) AT1G53310 | Symbols: ATPPC1 | ATPPC1 (PHOSPHOENOLPYRUVATE CARBOXYLASE 1); catalytic/ phosphoenolpyruvate carboxylase | chr1:19884261-19888070 REVERSEnearly identical (1761) CAPP2_SORBI Phosphoenolpyruvate carboxylase 2 (EC 4.1.1.31) (PEPCase 2) (PEPC 2) (CP28) - Sorghum bicolor (Sorghum) (Sorghum vulgare)nearly identical (1769) loc_os09g14670 12009.m04730 protein phosphoen…
hv_42586	signalling.calcium	-1.79	-1.33	0	weakly similar to ( 192) AT1G53210 | Symbols: | sodium/calcium exchanger family protein / calcium-binding EF hand family protein | chr1:19844790-19847533 FORWARDmoderately similar to ( 206) loc_os01g11414 12001.m07759 protein calcium ion binding protein, putative, expressed no original description
hv_21203	transport.metal	0	1.29	0	weakly similar to ( 196) AT2G01770 | Symbols: VIT1 | VIT1 (vacuolar iron transporter 1); iron ion transmembrane transporter | chr2:334775-336425 REVERSEmoderately similar to ( 249) loc_os04g38940 12004.m35331 protein protein CCC1, putative, expressed no original description
hv_02771	secondary metabolism.N misc.alkaloid-like	0	-2.16	0	very weakly similar to (87.4) AT2G20340 | Symbols: | tyrosine decarboxylase, putative | chr2:8779804-8782490 FORWARDvery weakly similar to (80.1) DDC_CATRO Aromatic-L-amino-acid decarboxylase (EC 4.1.1.28) (AADC) (DOPA decarboxylase) (Tryptophan decarboxylase) - Catharanthus roseus (Rosy periwinkle) (Madagascar periwinkle)weakly similar to ( 157) loc_os08g04560 12008.m04599 protein aromatic-L-ami…
hv_39753	RNA.regulation of transcription.MYB-related transcription factor family	0	2.12	0	very weakly similar to (83.6) loc_os02g47744 12002.m100331 protein SANT/MYB protein, putative, expressed no original description
hv_19705	signalling.receptor kinases.DUF 26	0	-1.24	0	very weakly similar to (84.7) AT4G23160 | Symbols: | protein kinase family protein | chr4:12129485-12134086 FORWARDvery weakly similar to (82.4) POLX_TOBAC Retrovirus-related Pol polyprotein from transposon TNT 1-94 [Includes: Protease (EC 3.4.23.-); Reverse transcriptase (EC 2.7.7.49); Endonuclease] - Nicotiana tabacum (Common tobacco)weakly similar to ( 164) loc_os01g32630 12001.m09583 protein …
hv_05148	transport.phosphate	0	-1.63	0	moderately similar to ( 244) AT1G68740 | Symbols: | EXS family protein / ERD1/XPR1/SYG1 family protein | chr1:25812735-25816574 REVERSEmoderately similar to ( 302) loc_os06g29790 12006.m07523 protein phosphate transporter 1, putative, expressed no original description
hv_05437	signalling.receptor kinases.leucine rich repeat XI	0	2.47	0	very weakly similar to (87.0) loc_os06g36270 12006.m091721 protein receptor-like protein kinase 5 precursor, putative, expressed no original description
hv_05527	redox.thioredoxin	0	-1.16	0	weakly similar to ( 110) AT1G53300 | Symbols: TTL1 | TTL1 (TETRATRICOPETIDE-REPEAT THIOREDOXIN-LIKE 1); binding | chr1:19879726-19882375 FORWARDweakly similar to ( 162) loc_os01g42960 12001.m10559 protein electron transporter, putative, expressed no original description
hv_11507	cell wall.pectin*esterases.acetyl esterase	0	-1.18	0	weakly similar to ( 146) AT3G09410 | Symbols: | pectinacetylesterase family protein | chr3:2898243-2900984 REVERSEweakly similar to ( 186) loc_os01g66830 12001.m150799 protein carboxylic ester hydrolase, putative, expressed no original description
hv_26083	not assigned.unknown	0	-1.1	0	no original description
hv_45039	not assigned.unknown	0	1.21	0	very weakly similar to (83.6) loc_os02g29510 12002.m100212 protein non-imprinted in Prader-Willi/Angelman syndrome region protein 1, putative, expressed no original description
hv_24760	not assigned.no ontology.formin homology 2 domain-containing protein	0	2.71	0	moderately similar to ( 215) AT5G07650 | Symbols: | formin homology 2 domain-containing protein / FH2 domain-containing protein | chr5:2416375-2421814 REVERSEmoderately similar to ( 241) loc_os07g40510 12007.m08290 protein formin-2, putative, expressed no original description
hv_06438	transport.ABC transporters and multidrug resistance systems	0	2.42	0	weakly similar to ( 179) AT4G18050 | Symbols: PGP9 | PGP9 (P-GLYCOPROTEIN 9); ATPase, coupled to transmembrane movement of substances | chr4:10022205-10027280 FORWARDweakly similar to ( 144) MDR_ORYSA Putative multidrug resistance protein (P-glycoprotein) - Oryza sativa (Rice)weakly similar to ( 182) loc_os01g50160 12001.m11200 protein multidrug resistance protein 8, putative, expressed no origin…
hv_38858	stress.abiotic.unspecified	0	-1.21	0	very weakly similar to (82.0) loc_os03g53900 12003.m10355 protein ethylene-responsive protein, putative, expressed no original description
hv_13277	not assigned.no ontology.pentatricopeptide (PPR) repeat-containing protein	0	-1.22	0	weakly similar to ( 149) AT1G09900 | Symbols: | pentatricopeptide (PPR) repeat-containing protein | chr1:3218133-3219929 FORWARDvery weakly similar to (84.0) RF1_ORYSA Rf1 protein, mitochondrial precursor (PPR protein) (Fertility restorer) (Restorer for CMS) - Oryza sativa (Rice)moderately similar to ( 266) loc_os03g37260 12003.m08835 protein ATP binding protein, putative, expressed no original d…
hv_14947	misc.plastocyanin-like	0	-1.49	0	weakly similar to ( 106) AT2G02850 | Symbols: ARPN | ARPN (PLANTACYANIN); copper ion binding / electron carrier | chr2:826630-827720 REVERSEweakly similar to ( 131) BABL_LILLO Chemocyanin precursor (Basic blue protein) (Plantacyanin) - Lilium longiflorum (Trumpet lily)weakly similar to ( 142) loc_os03g50160 12003.m10011 protein chemocyanin precursor, putative, expressed no original description
hv_26361	not assigned.unknown	0	-1.19	0	no original description
hv_22387	secondary metabolism.flavonoids.dihydroflavonols.dihydroflavonol 4-reductase	-1.1	-2.81	0	weakly similar to ( 129) loc_os07g40986 12007.m79911 protein dihydroflavonol-4-reductase, putative, expressed no original description
hv_27039	signalling.G-proteins	-1.51	1.69	0	weakly similar to ( 120) AT2G03150 | Symbols: emb1579 | emb1579 (embryo defective 1579); binding / calcium ion binding | chr2:952313-959004 FORWARD no original description
hv_41135	transport.peptides and oligopeptides	0	-1.79	0	weakly similar to ( 194) AT5G24380 | Symbols: YSL2, ATYSL2 | YSL2 (YELLOW STRIPE LIKE 2); oligopeptide transporter | chr5:8324098-8326525 FORWARDmoderately similar to ( 204) loc_os02g43410 12002.m09376 protein transposon protein, putative, unclassified, expressed no original description
hv_40317	lipid metabolism.lipid degradation.beta-oxidation.multifunctional	0	1.01	0	highly similar to ( 850) AT3G06860 | Symbols: MFP2, ATMFP2 | MFP2 (MULTIFUNCTIONAL PROTEIN 2); 3-hydroxyacyl-CoA dehydrogenase/ enoyl-CoA hydratase | chr3:2161926-2166009 FORWARDhighly similar to ( 855) MFPA_BRANA Glyoxysomal fatty acid beta-oxidation multifunctional protein MFP-a [Includes: Enoyl-CoA hydratase (EC 4.2.1.17); 3-2-trans-enoyl-CoA isomerase (EC 5.3.3.8); 3-hydroxybutyryl-CoA epimer…
hv_25263	not assigned.unknown	0	-1.61	0	no original description
hv_44620	hormone metabolism.auxin.synthesis-degradation	1.14	1.12	0	moderately similar to ( 436) AT1G51760 | Symbols: IAR3, JR3 | IAR3 (IAA-ALANINE RESISTANT 3); IAA-Ala conjugate hydrolase/ metallopeptidase | chr1:19199562-19201424 FORWARDhighly similar to ( 607) loc_os01g51060 12001.m11287 protein IAA-amino acid hydrolase ILR1-like 4 precursor, putative, expressed no original description
hv_08103	stress.abiotic.unspecified	-1.15	-1.51	0	weakly similar to ( 181) AT5G38960 | Symbols: | germin-like protein, putative | chr5:15592992-15593783 FORWARDweakly similar to ( 162) GLP1_MESCR Germin-like protein precursor - Mesembryanthemum crystallinum (Common ice plant)moderately similar to ( 293) loc_os05g10830 12005.m05553 protein germin-like protein subfamily 1 member 11 precursor, putative no original description
hv_06148	not assigned.unknown	0	-2.65	0	very weakly similar to ( 100) loc_os01g14180 12001.m08023 protein expressed protein no original description
hv_24098	not assigned.unknown	0	1.33	0	moderately similar to ( 272) AT3G63500 | Symbols: | unknown protein | chr3:23446331-23449991 REVERSEhighly similar to ( 526) loc_os03g11890 12003.m06641 protein expressed protein no original description
hv_05278	hormone metabolism.cytokinin.synthesis-degradation	0	-1.29	0	weakly similar to ( 103) AT1G75450 | Symbols: CKX5, ATCKX5, ATCKX6 | CKX5 (CYTOKININ OXIDASE 5); cytokinin dehydrogenase | chr1:28315248-28318064 REVERSEweakly similar to ( 197) loc_os01g56810 12001.m11838 protein cytokinin dehydrogenase 5 precursor, putative, expressed no original description
hv_46295	misc.UDP glucosyl and glucoronyl transferases	0	-1.56	0	moderately similar to ( 211) AT5G14860 | Symbols: | transferase, transferring glycosyl groups | chr5:4805887-4807759 FORWARDweakly similar to ( 132) ZOX_PHAVU Zeatin O-xylosyltransferase (EC 2.4.2.40) (Zeatin O-beta-D-xylosyltransferase) - Phaseolus vulgaris (Kidney bean) (French bean)highly similar to ( 598) loc_os06g39070 12006.m08445 protein anthocyanidin 3-O-glucosyltransferase, putative, exp…
hv_17505	fermentation.aldehyde dehydrogenase	0	1.57	0	moderately similar to ( 221) AT4G36250 | Symbols: ALDH3F1 | ALDH3F1 (Aldehyde Dehydrogenase 3F1); 3-chloroallyl aldehyde dehydrogenase/ aldehyde dehydrogenase (NAD) | chr4:17151029-17153381 FORWARDmoderately similar to ( 295) loc_os02g43280 12002.m100048 protein aldehyde dehydrogenase 3B1, putative, expressed no original description
hv_22333	not assigned.no ontology	0	-1.03	0	moderately similar to ( 297) AT4G23630 | Symbols: BTI1 | BTI1 (VIRB2-INTERACTING PROTEIN 1) | chr4:12318070-12319574 FORWARDmoderately similar to ( 391) loc_os01g12650 12001.m07878 protein seed maturation protein, putative, expressed no original description
hv_23481	protein.degradation.serine protease	0	-2.97	0	very weakly similar to (98.2) loc_os11g12490 12011.m05441 protein transposon protein, putative, unclassified no original description
hv_24417	protein.targeting.secretory pathway.unspecified	0	-1.25	0	very weakly similar to (90.9) loc_os03g26820 12003.m08014 protein xylogen protein 1, putative, expressed no original description
hv_42332	not assigned.unknown	0	-1.04	0	weakly similar to ( 148) AT2G32910 | Symbols: | FUNCTIONS IN: molecular_function unknown; INVOLVED IN: biological_process unknown; LOCATED IN: cellular_component unknown; EXPRESSED IN: 25 plant structures; EXPRESSED DURING: 15 growth stages; CONTAINS InterPro DOMAIN/s: Development and cell death domain (InterPro:IPR013989), Kelch related (InterPro:IPR013089); BEST Arabidopsis thaliana protein mat…
hv_39246	RNA.RNA binding	0	1.39	0	moderately similar to ( 287) AT4G17720 | Symbols: | RNA recognition motif (RRM)-containing protein | chr4:9862660-9864498 REVERSEmoderately similar to ( 424) loc_os04g50790 12004.m35440 protein nucleic acid binding protein, putative, expressed no original description
hv_20151	not assigned.unknown	0	1.88	0	weakly similar to ( 124) loc_os04g05030 12004.m05805 protein serine-rich 25 kDa antigen protein, putative, expressed no original description
hv_18885	stress.biotic	0	1.14	0	weakly similar to ( 113) loc_os11g15670 12011.m05701 protein NBS-LRR disease resistance protein, putative, expressed no original description
hv_00506	secondary metabolism.flavonoids.anthocyanins.leucocyanidin dioxygenase	0	-1.06	0	weakly similar to ( 192) AT4G22880 | Symbols: LDOX, TDS4, TT18, ANS | LDOX (LEUCOANTHOCYANIDIN DIOXYGENASE); leucocyanidin oxygenase | chr4:12004905-12006059 REVERSEweakly similar to ( 196) LDOX_PETHY Leucoanthocyanidin dioxygenase (EC 1.14.11.19) (LDOX) (Leucocyanidin oxygenase) (Leucoanthocyanidin hydroxylase) - Petunia hybrida (Petunia)weakly similar to ( 133) loc_os01g27490 12001.m09199 prote…
hv_40724	not assigned.unknown	1.79	1.55	0	weakly similar to ( 154) loc_os03g07200 12003.m06237 protein expressed protein no original description
hv_11062	hormone metabolism.auxin.induced-regulated-responsive-activated	0	-2.25	0	weakly similar to ( 104) AT5G47530 | Symbols: | auxin-responsive protein, putative | chr5:19281471-19282870 FORWARDmoderately similar to ( 223) loc_os03g09880 12003.m06443 protein AIR12, putative, expressed no original description
hv_43615	not assigned.no ontology	0	3.23	0	weakly similar to ( 138) loc_os05g36970 12005.m07878 protein plant-specific domain TIGR01568 family protein, expressed no original description
hv_36817	secondary metabolism.N misc.alkaloid-like	0	-1.99	0	weakly similar to ( 190) AT2G20340 | Symbols: | tyrosine decarboxylase, putative | chr2:8779804-8782490 FORWARDmoderately similar to ( 234) DDC_CATRO Aromatic-L-amino-acid decarboxylase (EC 4.1.1.28) (AADC) (DOPA decarboxylase) (Tryptophan decarboxylase) - Catharanthus roseus (Rosy periwinkle) (Madagascar periwinkle)moderately similar to ( 327) loc_os08g04540 12008.m04597 protein aromatic-L-amino…
hv_43235	not assigned.unknown	0	1.8	0	no original description
hv_45302	not assigned.unknown	0	3.36	0	no original description
hv_37181	RNA.regulation of transcription.Zn-finger(CCHC)	0	-1.05	0	nearly identical (1228) AT5G07350 | Symbols: | tudor domain-containing protein / nuclease family protein | chr5:2319790-2324892 REVERSEnearly identical (1659) loc_os02g32350 12002.m33392 protein 4SNc-Tudor domain protein, putative, expressed no original description
hv_20575	not assigned.no ontology	0	-1.61	0	very weakly similar to (88.6) loc_os04g57640 12004.m10649 protein poly polymerase catalytic domain containing protein, expressed no original description
hv_25903	protein.degradation.aspartate protease	0	1.92	0	no original description
hv_18736	cell wall.cell wall proteins.AGPs.AGP	0	-1.73	0	weakly similar to ( 170) AT5G03170 | Symbols: FLA11 | FLA11 | chr5:752898-753638 REVERSEmoderately similar to ( 252) loc_os05g48890 12005.m08960 protein fasciclin-like arabinogalactan protein 7 precursor, putative, expressed no original description
hv_18689	protein.postranslational modification.kinase.receptor like cytoplasmatic kinase VII	0	-1.18	0	moderately similar to ( 224) AT5G28680 | Symbols: | protein kinase family protein | chr5:10719437-10722013 REVERSEweakly similar to ( 121) NORK_PEA Nodulation receptor kinase precursor (EC 2.7.11.1) - Pisum sativum (Garden pea)moderately similar to ( 256) loc_os05g25370 12005.m06830 protein ATP binding protein, putative, expressed no original description
hv_22743	RNA.regulation of transcription.MYB domain transcription factor family	0	2.25	0	moderately similar to ( 225) AT2G47460 | Symbols: MYB12, ATMYB12, PFG1 | MYB12 (MYB DOMAIN PROTEIN 12); DNA binding / transcription activator/ transcription factor | chr2:19476438-19479242 FORWARDmoderately similar to ( 278) MYBP_MAIZE Myb-related protein P - Zea mays (Maize)moderately similar to ( 342) loc_os03g19120 12003.m07329 protein yellow seed1, putative no original description
hv_10414	metal handling.binding, chelation and storage	0	1.59	0	weakly similar to ( 189) AT1G71050 | Symbols: | heavy-metal-associated domain-containing protein / copper chaperone (CCH)-related | chr1:26803322-26803946 REVERSEmoderately similar to ( 260) loc_os01g32330 12001.m09558 protein farnesylated protein 2, putative, expressed no original description
hv_40577	misc.beta 1,3 glucan hydrolases	0	-2.78	0	weakly similar to ( 127) AT2G39640 | Symbols: | glycosyl hydrolase family 17 protein | chr2:16525171-16527012 REVERSEmoderately similar to ( 285) loc_os07g35560 12007.m29208 protein hydrolase, hydrolyzing O-glycosyl compounds, putative, expressed no original description
hv_14093	RNA.regulation of transcription.Histone acetyltransferases	0	1.78	0	very weakly similar to (99.0) AT4G16420 | Symbols: ADA2B, PRZ1 | ADA2B (HOMOLOG OF YEAST ADA2 2B); DNA binding / transcription coactivator/ transcription factor | chr4:9262805-9265775 REVERSEweakly similar to ( 162) loc_os03g53960 12003.m10361 protein transcriptional adaptor, putative, expressed no original description
hv_44308	not assigned.unknown	0	-1.34	0	weakly similar to ( 101) AT3G21520 | Symbols: | unknown protein | chr3:7582000-7582623 FORWARDweakly similar to ( 159) loc_os07g45080 12007.m08728 protein expressed protein no original description
hv_08616	stress.abiotic.heat	0	-1.35	0	nearly identical (1107) AT4G24190 | Symbols: SHD | SHD (SHEPHERD); ATP binding / unfolded protein binding | chr4:12551902-12555851 REVERSEnearly identical (1340) ENPL_HORVU Endoplasmin homolog precursor (GRP94 homolog) - Hordeum vulgare (Barley)nearly identical (1259) loc_os06g50300 12006.m31934 protein endoplasmin homolog precursor, putative, expressed no original description
hv_10062	misc.cytochrome P450	0	-1.45	0	highly similar to ( 673) AT2G30490 | Symbols: ATC4H, C4H, CYP73A5 | C4H (CINNAMATE-4-HYDROXYLASE); trans-cinnamate 4-monooxygenase | chr2:12993861-12995683 REVERSEhighly similar to ( 684) TCMO_CATRO Trans-cinnamate 4-monooxygenase (EC 1.14.13.11) (Cinnamic acid 4-hydroxylase) (CA4H) (C4H) (P450C4H) (Cytochrome P450 73) - Catharanthus roseus (Rosy periwinkle) (Madagascar periwinkle)highly similar …
hv_36343	transport.peptides and oligopeptides	0	-1.45	0	weakly similar to ( 166) AT4G21680 | Symbols: | proton-dependent oligopeptide transport (POT) family protein | chr4:11517540-11519576 REVERSEmoderately similar to ( 239) loc_os02g46460 12002.m09683 protein peptide transporter PTR2, putative, expressed no original description
hv_22339	misc.cytochrome P450	0	-2.58	0	weakly similar to ( 139) AT3G26300 | Symbols: CYP71B34 | CYP71B34; electron carrier/ heme binding / iron ion binding / monooxygenase/ oxygen binding | chr3:9639199-9640866 REVERSEweakly similar to ( 143) C71D8_SOYBN Cytochrome P450 71D8 (EC 1.14.-.-) (P450 CP7) - Glycine max (Soybean)moderately similar to ( 209) loc_os09g10340 12009.m04299 protein cytochrome P450 71D7, putative, expressed no orig…
hv_17776	transport.sugars	0	1.31	0	moderately similar to ( 331) AT4G36670 | Symbols: | mannitol transporter, putative | chr4:17287680-17289483 REVERSEweakly similar to ( 123) STC_RICCO Sugar carrier protein C - Ricinus communis (Castor bean)moderately similar to ( 473) loc_os10g21590 12010.m21860 protein carbohydrate transporter/ sugar porter, putative, expressed no original description
hv_10871	protein.degradation.ubiquitin.E3.RING	0	-1.3	0	weakly similar to ( 182) AT4G35840 | Symbols: | zinc finger (C3HC4-type RING finger) family protein | chr4:16981083-16982266 FORWARDmoderately similar to ( 290) loc_os10g39770 12010.m06748 protein RING-H2 finger protein ATL2B, putative, expressed no original description
hv_11872	not assigned.no ontology	0	1.85	0	weakly similar to ( 164) AT5G12220 | Symbols: | las1-like family protein | chr5:3950218-3953014 FORWARDmoderately similar to ( 338) loc_os12g08800 12012.m04866 protein las1-like family protein, expressed no original description
hv_22923	not assigned.unknown	0	2.39	0	very weakly similar to (96.7) loc_os01g48070 12001.m10999 protein retrotransposon protein, putative, Ty1-copia subclass no original description
hv_06383	PS.lightreaction.photosystem II.PSII polypeptide subunits	0	-1.16	0	weakly similar to ( 184) AT4G28660 | Symbols: PSB28 | PSB28 (PHOTOSYSTEM II REACTION CENTER PSB28 PROTEIN) | chr4:14150008-14150933 FORWARDmoderately similar to ( 239) loc_os01g71190 12001.m13162 protein photosystem II reaction center W protein, putative, expressed no original description
hv_40333	signalling.receptor kinases.leucine rich repeat XI	-1.41	0	0	highly similar to ( 612) AT3G47570 | Symbols: | leucine-rich repeat transmembrane protein kinase, putative | chr3:17527611-17530748 FORWARDmoderately similar to ( 362) RPK1_IPONI Receptor-like protein kinase precursor (EC 2.7.11.1) - Ipomoea nil (Japanese morning glory) (Pharbitis nil)highly similar to ( 939) loc_os02g40200 12002.m33773 protein receptor-like protein kinase precursor, putative, ex…
hv_02588	protein.degradation.ubiquitin.E3.SCF.FBOX	0	1.86	0	weakly similar to ( 105) loc_os08g41750 12008.m08153 protein F-box domain containing protein, expressed no original description
hv_43728	not assigned.unknown	0	1.48	0	no original description
hv_24632	secondary metabolism.simple phenols	0	-3.15	0	very weakly similar to (89.7) AT2G40370 | Symbols: LAC5 | LAC5 (laccase 5); laccase | chr2:16858192-16860593 REVERSEweakly similar to ( 140) loc_os11g16260 12011.m05711 protein laccase LAC2-1, putative, expressed no original description
hv_41665	not assigned.unknown	0	-1.27	0	no original description
hv_01065	DNA.synthesis/chromatin structure	-2.26	1.16	0	very weakly similar to (94.4) loc_os07g48700 12007.m09080 protein expressed protein no original description
hv_39097	protein.synthesis.initiation	0	-1.87	0	moderately similar to ( 216) AT5G57870 | Symbols: | eukaryotic translation initiation factor 4F, putative / eIF-4F, putative | chr5:23439755-23443433 FORWARDmoderately similar to ( 417) IF41_WHEAT Eukaryotic initiation factor iso-4F subunit p82-34 (eIF-(iso)4F p82-34) - Triticum aestivum (Wheat)moderately similar to ( 300) loc_os04g42140 12004.m09187 protein eukaryotic initiation factor iso-4F su…
hv_05756	not assigned.unknown	0	-1.21	0	weakly similar to ( 139) loc_os01g45900 12001.m10790 protein F-box domain containing protein, expressed no original description
hv_23160	RNA.regulation of transcription.SET-domain transcriptional regulator family	-2.77	1.38	0	weakly similar to ( 130) AT2G17900 | Symbols: SDG37 | SDG37; zinc ion binding | chr2:7773420-7776675 REVERSEmoderately similar to ( 202) loc_os03g49730 12003.m35620 protein histone-lysine N-methyltransferase ASHR1, putative, expressed no original description
hv_23653	lipid metabolism.FA synthesis and FA elongation.beta ketoacyl CoA synthase	0	-1.64	0	moderately similar to ( 380) AT5G43760 | Symbols: KCS20 | KCS20 (3-KETOACYL-COA SYNTHASE 20); fatty acid elongase | chr5:17585903-17588486 FORWARDmoderately similar to ( 447) loc_os11g37900 12011.m07636 protein fatty acid elongase, putative, expressed no original description
hv_38684	not assigned.no ontology.pentatricopeptide (PPR) repeat-containing protein	0	1.3	0	moderately similar to ( 218) AT3G29290 | Symbols: emb2076 | emb2076 (embryo defective 2076) | chr3:11238421-11240125 FORWARDmoderately similar to ( 337) loc_os03g11310 12003.m06582 protein expressed protein no original description
hv_46078	not assigned.unknown	0	-1.51	0	no original description
hv_11682	signalling.in sugar and nutrient physiology	0	1.06	0	weakly similar to ( 137) AT1G78280 | Symbols: | transferase, transferring glycosyl groups | chr1:29452823-29457118 FORWARDmoderately similar to ( 202) loc_os03g27250 12003.m08052 protein transferase, transferring glycosyl groups, putative, expressed no original description
hv_00469	not assigned.unknown	0	-1.16	0	moderately similar to ( 203) loc_os01g53730 12001.m11539 protein expressed protein no original description
hv_01990	RNA.regulation of transcription.MYB-related transcription factor family	0	3.06	0	weakly similar to ( 108) loc_os05g49240 12005.m08994 protein SANT/MYB protein, putative, expressed no original description
hv_12907	secondary metabolism.N misc.alkaloid-like	0	-2.02	0	moderately similar to ( 211) AT2G20340 | Symbols: | tyrosine decarboxylase, putative | chr2:8779804-8782490 FORWARDmoderately similar to ( 229) DDC_CATRO Aromatic-L-amino-acid decarboxylase (EC 4.1.1.28) (AADC) (DOPA decarboxylase) (Tryptophan decarboxylase) - Catharanthus roseus (Rosy periwinkle) (Madagascar periwinkle)moderately similar to ( 401) loc_os08g04540 12008.m04597 protein aromatic-L-a…
hv_23915	amino acid metabolism.synthesis.serine-glycine-cysteine group.cysteine.OASTL	0	-1.23	0	moderately similar to ( 453) AT4G14880 | Symbols: OASA1, CYTACS1, ATCYS-3A | OASA1 (O-ACETYLSERINE (THIOL) LYASE (OAS-TL) ISOFORM A1); cysteine synthase | chr4:8518209-8520050 REVERSEhighly similar to ( 530) CYSK_WHEAT Cysteine synthase (EC 2.5.1.47) (O-acetylserine sulfhydrylase) (O-acetylserine (Thiol)-lyase) (CSase A) (OAS-TL A) - Triticum aestivum (Wheat)moderately similar to ( 461) loc_os03g…
hv_28514	not assigned.unknown	0	1.56	0	no original description
hv_15732	signalling.receptor kinases.leucine rich repeat XI	0	2.29	0	weakly similar to ( 175) AT3G47090 | Symbols: | leucine-rich repeat transmembrane protein kinase, putative | chr3:17341512-17344645 REVERSEweakly similar to ( 130) RPK1_IPONI Receptor-like protein kinase precursor (EC 2.7.11.1) - Ipomoea nil (Japanese morning glory) (Pharbitis nil)moderately similar to ( 229) loc_os01g05960 12001.m07227 protein ATP binding protein, putative, expressed no original…
hv_23331	signalling.light	-2.55	2.1	0	very weakly similar to (85.9) AT4G38180 | Symbols: FRS5 | FRS5 (FAR1-related sequence 5); zinc ion binding | chr4:17906702-17909404 REVERSEweakly similar to ( 189) loc_os06g36970 12006.m08232 protein transposon protein, putative, unclassified no original description
hv_45050	RNA.regulation of transcription.G2-like transcription factor family, GARP	0	4.12	0	weakly similar to ( 148) loc_os06g49040 12006.m09430 protein transfactor-like protein, putative, expressed no original description
hv_11935	not assigned.unknown	0	-1.19	0	no original description
hv_36775	not assigned.unknown	0	-1.06	0	highly similar to ( 805) AT4G15840 | Symbols: | protein binding | chr4:8996963-9000852 FORWARDnearly identical (1303) loc_os01g70670 12001.m13113 protein BTB/POZ domain containing protein, expressed no original description
hv_18987	PS.calvin cycle.rubisco large subunit	0	-1.34	0	weakly similar to ( 192) ATCG00490 | Symbols: RBCL | large subunit of RUBISCO. Protein is tyrosine-phosphorylated and its phosphorylation state is modulated in response to ABA in Arabidopsis thaliana seeds. | chrC:54958-56397 FORWARDmoderately similar to ( 215) RBL_WHEAT Ribulose bisphosphate carboxylase large chain precursor (EC 4.1.1.39) (RuBisCO large subunit) - Triticum aestivum (Wheat)modera…
hv_03146	misc.oxidases - copper, flavone etc	0	1.16	0	moderately similar to ( 286) AT4G21580 | Symbols: | oxidoreductase, zinc-binding dehydrogenase family protein | chr4:11475822-11477514 FORWARDmoderately similar to ( 352) loc_os02g56180 12002.m10642 protein quinone oxidoreductase, putative, expressed no original description
hv_18167	signalling.G-proteins	0	3.7	0	weakly similar to ( 129) AT4G19640 | Symbols: ARA7, ARA-7, ATRABF2B, ATRAB5B, RABF2B, ATRAB-F2B, RAB-F2B | ARA7; GTP binding | chr4:10687441-10689449 REVERSEweakly similar to ( 144) RAB5_TOBAC Ras-related protein Rab5 - Nicotiana tabacum (Common tobacco)weakly similar to ( 194) loc_os06g47260 12006.m091769 protein ras-related protein RHN1, putative, expressed no original description
hv_08526	signalling.G-proteins	0	-1.65	0	weakly similar to ( 169) loc_os05g50910 12005.m083828 protein expressed protein no original description
hv_10390	misc.nitrilases, *nitrile lyases, berberine bridge enzymes, reticuline oxidases, troponine reductases	0	1.18	0	weakly similar to ( 195) AT3G10870 | Symbols: MES17, ATMES17 | MES17 (METHYL ESTERASE 17); hydrolase/ hydrolase, acting on ester bonds / methyl indole-3-acetate esterase | chr3:3401228-3402612 REVERSEweakly similar to ( 132) PIR7A_ORYSA Probable esterase PIR7A (EC 3.1.-.-) - Oryza sativa (Rice)moderately similar to ( 312) loc_os12g02500 12012.m04251 protein esterase PIR7B, putative, expressed no …
hv_20150	not assigned.unknown	0	-1.39	0	moderately similar to ( 285) loc_os04g05010 12004.m05803 protein CBS domain containing protein, expressed no original description
hv_11965	transport.unspecified anions	0	-1.48	0	weakly similar to ( 123) AT5G49890 | Symbols: CLC-C, ATCLC-C | CLC-C (CHLORIDE CHANNEL C); anion channel/ voltage-gated chloride channel | chr5:20288489-20292143 REVERSEmoderately similar to ( 219) loc_os08g20570 12008.m06120 protein chloride channel-like protein CLC-g, putative, expressed no original description
hv_39231	amino acid metabolism.degradation.aspartate family.asparagine.L-asparaginase	2.9	2.57	0	weakly similar to ( 134) AT3G16150 | Symbols: | L-asparaginase, putative / L-asparagine amidohydrolase, putative | chr3:5471794-5473033 FORWARDvery weakly similar to (95.1) ASPG_LUPLU L-asparaginase precursor (EC 3.5.1.1) (L-asparagine amidohydrolase) [Contains: L-asparaginase subunit alpha; L-asparaginase subunit beta] - Lupinus luteus (European yellow lupin)weakly similar to ( 162) loc_os04g557…
hv_03326	transport.ammonium	0	-1.96	0	weakly similar to ( 172) AT1G64780 | Symbols: ATAMT1;2, AMT1;2 | ATAMT1;2 (AMMONIUM TRANSPORTER 1;2); ammonium transmembrane transporter | chr1:24061021-24062565 REVERSEmoderately similar to ( 207) loc_os02g40730 12002.m09159 protein ammonium transporter 1, member 2, putative, expressed no original description
hv_24871	misc.peroxidases	0	-1.01	0	moderately similar to ( 238) AT4G11290 | Symbols: | peroxidase, putative | chr4:6869993-6871476 FORWARDmoderately similar to ( 207) PER2_ARAHY Cationic peroxidase 2 precursor (EC 1.11.1.7) (PNPC2) - Arachis hypogaea (Peanut)moderately similar to ( 332) loc_os07g44480 12007.m08669 protein peroxidase, putative, expressed no original description
hv_12912	secondary metabolism.N misc.alkaloid-like	0	-1.93	0	weakly similar to ( 191) AT2G20340 | Symbols: | tyrosine decarboxylase, putative | chr2:8779804-8782490 FORWARDmoderately similar to ( 234) DDC_CATRO Aromatic-L-amino-acid decarboxylase (EC 4.1.1.28) (AADC) (DOPA decarboxylase) (Tryptophan decarboxylase) - Catharanthus roseus (Rosy periwinkle) (Madagascar periwinkle)moderately similar to ( 323) loc_os08g04540 12008.m04597 protein aromatic-L-amino…
hv_43918	development.unspecified	-1.97	-2.85	0	moderately similar to ( 219) AT2G43000 | Symbols: anac042 | anac042 (Arabidopsis NAC domain containing protein 42); transcription factor | chr2:17880617-17882584 REVERSEweakly similar to ( 155) NAC68_ORYSA NAC domain-containing protein 68 (ONAC068) - Oryza sativa (Rice)moderately similar to ( 323) loc_os03g56580 12003.m10568 protein NAC domain-containing protein 42, putative, expressed no origina…
hv_26387	not assigned.unknown	-1.72	-2.23	0	no original description
hv_02096	amino acid metabolism.degradation.branched chain group.leucine	0	2.28	0	moderately similar to ( 490) AT4G34030 | Symbols: MCCB | MCCB (3-METHYLCROTONYL-COA CARBOXYLASE); biotin carboxylase/ methylcrotonoyl-CoA carboxylase | chr4:16301298-16303949 FORWARDhighly similar to ( 603) loc_os08g32850 12008.m26498 protein propionyl-CoA carboxylase beta chain, mitochondrial precursor, putative, expressed no original description
hv_17974	not assigned.unknown	1.44	1.36	0	weakly similar to ( 114) AT1G60420 | Symbols: | DC1 domain-containing protein | chr1:22261978-22264243 FORWARDmoderately similar to ( 241) loc_os01g58194 12001.m11963 protein protein disulfide isomerase, putative, expressed no original description
hv_17979	protein.degradation.metalloprotease	0	1.06	0	weakly similar to ( 144) AT3G59990 | Symbols: MAP2B | MAP2B (METHIONINE AMINOPEPTIDASE 2B); aminopeptidase/ metalloexopeptidase | chr3:22155921-22158551 REVERSEweakly similar to ( 159) loc_os12g43370 12012.m26987 protein methionine aminopeptidase 2B, putative, expressed no original description
hv_04552	misc.cytochrome P450	0	-1.54	0	moderately similar to ( 362) AT5G07990 | Symbols: TT7, CYP75B1, D501 | TT7 (TRANSPARENT TESTA 7); flavonoid 3'-monooxygenase/ oxygen binding | chr5:2560437-2562859 FORWARDmoderately similar to ( 376) F3PH_PETHY Flavonoid 3'-monooxygenase (EC 1.14.13.21) (Flavonoid 3'-hydroxylase) (Cytochrome P450 75B2) - Petunia hybrida (Petunia)highly similar to ( 789) loc_os09g26960 12009.m05848 protein flavono…
hv_38977	signalling.receptor kinases.leucine rich repeat XI	0	1.49	0	very weakly similar to (93.2) AT4G08850 | Symbols: | kinase | chr4:5637467-5640496 REVERSEmoderately similar to ( 213) loc_os10g33040 12010.m06140 protein receptor-like protein kinase precursor, putative, expressed no original description
hv_18534	not assigned.unknown	0	-2.07	0	weakly similar to ( 135) loc_os01g43110 12001.m10574 protein expressed protein no original description
hv_10739	protein.degradation.serine protease	0	-1.4	0	very weakly similar to (84.0) AT3G27925 | Symbols: DEGP1, Deg1 | DEGP1 (DegP protease 1); serine-type endopeptidase/ serine-type peptidase | chr3:10366659-10368864 REVERSEvery weakly similar to (82.8) loc_os05g49380 12005.m083815 protein protease Do-like 1, chloroplast precursor, putative, expressed no original description
hv_45303	not assigned.unknown	0	1.38	0	no original description
hv_17797	stress.biotic	0	-2.6	0	very weakly similar to (81.6) PR1_ASPOF Pathogenesis-related protein 1 (AOPR1) - Asparagus officinalis (Garden asparagus)weakly similar to ( 129) loc_os03g18850 12003.m07305 protein pathogenesis-related protein 1, putative, expressed no original description
hv_39379	not assigned.unknown	0	1.43	0	very weakly similar to (98.2) AT1G14140 | Symbols: | mitochondrial substrate carrier family protein | chr1:4838131-4839602 REVERSEweakly similar to ( 118) loc_os04g37630 12004.m78927 protein mitochondrial uncoupling protein 4, putative, expressed no original description
hv_14703	misc.GDSL-motif lipase	-1.68	-1.79	0	weakly similar to ( 116) AT5G22810 | Symbols: | GDSL-motif lipase, putative | chr5:7621568-7623367 FORWARDweakly similar to ( 139) loc_os03g47940 12003.m09808 protein anther-specific proline-rich protein APG precursor, putative, expressed no original description
hv_16231	cell.organisation	0	1.37	0	very weakly similar to (87.4) AT1G68090 | Symbols: ANNAT5, ANN5 | ANN5; calcium ion binding / calcium-dependent phospholipid binding | chr1:25519442-25520774 REVERSEweakly similar to ( 106) loc_os08g32970 12008.m07289 protein annexin A13, putative, expressed no original description
hv_39789	RNA.regulation of transcription.unclassified	1.36	1.08	0	moderately similar to ( 214) AT5G10770 | Symbols: | chloroplast nucleoid DNA-binding protein, putative | chr5:3403331-3405331 REVERSEmoderately similar to ( 461) loc_os06g02780 12006.m05011 protein aspartic proteinase nepenthesin-2 precursor, putative, expressed no original description
hv_23609	misc.cytochrome P450	0	1.53	0	weakly similar to ( 195) AT3G26310 | Symbols: CYP71B35 | CYP71B35; electron carrier/ heme binding / iron ion binding / monooxygenase/ oxygen binding | chr3:9641089-9642779 REVERSEmoderately similar to ( 239) C71C4_MAIZE Cytochrome P450 71C4 (EC 1.14.-.-) (Benzoxazineless 2) - Zea mays (Maize)moderately similar to ( 285) loc_os11g28060 12011.m06725 protein cytochrome P450 71C4, putative no origina…
hv_04008	minor CHO metabolism.trehalose.potential TPS/TPP	0	-1.43	0	moderately similar to ( 238) AT1G68020 | Symbols: ATTPS6, TPS6 | ATTPS6; alpha,alpha-trehalose-phosphate synthase (UDP-forming)/ transferase, transferring glycosyl groups / trehalose-phosphatase | chr1:25497493-25500241 FORWARDmoderately similar to ( 268) loc_os09g23350 12009.m05492 protein ATTPS6, putative, expressed no original description
hv_03930	not assigned.no ontology	-1.92	-1.87	0	weakly similar to ( 154) AT1G78610 | Symbols: MSL6 | MSL6 (MECHANOSENSITIVE CHANNEL OF SMALL CONDUCTANCE-LIKE 6) | chr1:29569226-29572126 REVERSEweakly similar to ( 192) loc_os02g44770 12002.m33813 protein mechanosensitive ion channel family protein, expressed no original description
hv_19767	not assigned.unknown	0	1.22	0	very weakly similar to (91.7) loc_os04g52700 12004.m10163 protein expressed protein no original description
hv_23379	RNA.regulation of transcription.AP2/EREBP, APETALA2/Ethylene-responsive element binding protein family	0	1.33	0	weakly similar to ( 118) AT1G53910 | Symbols: RAP2.12 | RAP2.12; DNA binding / transcription factor | chr1:20135242-20136581 FORWARDweakly similar to ( 147) ERF1_ORYSA Ethylene-responsive transcription factor 1 (Ethylene-responsive element-binding factor 1) (EREBP-1) (OsEREBP1) - Oryza sativa (Rice)moderately similar to ( 291) loc_os09g26420 12009.m059982 protein ethylene response factor, putativ…
hv_00209	hormone metabolism.brassinosteroid.induced-regulated-responsive-activated	0	2.39	0	very weakly similar to (80.1) AT3G61460 | Symbols: BRH1 | BRH1 (BRASSINOSTEROID-RESPONSIVE RING-H2); protein binding / zinc ion binding | chr3:22741701-22742213 REVERSE no original description
hv_12514	RNA.regulation of transcription.C2C2(Zn) CO-like, Constans-like zinc finger family	0	2.25	0	weakly similar to ( 129) loc_os03g08330 12003.m06342 protein ZIM motif family protein, expressed no original description
hv_32020	not assigned.unknown	0	-1.03	0	very weakly similar to (95.5) loc_os12g42840 12012.m08062 protein expressed protein no original description
hv_15862	not assigned.unknown	-1.77	-1.36	0	weakly similar to ( 106) AT4G35930 | Symbols: | FUNCTIONS IN: molecular_function unknown; INVOLVED IN: biological_process unknown; LOCATED IN: cellular_component unknown; EXPRESSED IN: 12 plant structures; EXPRESSED DURING: 8 growth stages; CONTAINS InterPro DOMAIN/s: Cyclin-like F-box (InterPro:IPR001810); BEST Arabidopsis thaliana protein match is: F-box family protein (TAIR:AT1G61340.1); Has 5…
hv_15784	RNA.regulation of transcription.unclassified	0	1.78	0	moderately similar to ( 304) AT3G43230 | Symbols: | zinc finger (FYVE type) family protein | chr3:15207776-15209599 FORWARDmoderately similar to ( 349) loc_os07g17130 12007.m06154 protein senescence-associated-like protein, putative, expressed no original description
hv_12988	not assigned.unknown	0	1.28	0	weakly similar to ( 124) AT4G24290 | Symbols: | FUNCTIONS IN: molecular_function unknown; INVOLVED IN: biological_process unknown; LOCATED IN: plasma membrane; EXPRESSED IN: 18 plant structures; EXPRESSED DURING: 9 growth stages; CONTAINS InterPro DOMAIN/s: Membrane attack complex component/perforin/complement C9 (InterPro:IPR001862); BEST Arabidopsis thaliana protein match is: NSL1 (necrotic spo…
hv_15605	protein.degradation.ubiquitin.E3.RING	0	1.96	0	weakly similar to ( 102) AT4G39140 | Symbols: | protein binding / zinc ion binding | chr4:18229637-18231282 REVERSEmoderately similar to ( 229) loc_os01g15630 12001.m42952 protein C3H2C3 RING-finger protein, putative, expressed no original description
hv_35189	not assigned.unknown	0	2.08	0	no original description
hv_07450	misc.cytochrome P450	0	1.29	0	very weakly similar to (95.9) AT5G25180 | Symbols: CYP71B14 | CYP71B14; electron carrier/ heme binding / iron ion binding / monooxygenase/ oxygen binding | chr5:8694630-8696221 REVERSEweakly similar to ( 106) C71DB_LOTJA Cytochrome P450 71D11 (EC 1.14.-.-) (Fragment) - Lotus japonicusweakly similar to ( 129) loc_os03g39760 12003.m09062 protein cytochrome P450 71D8, putative, expressed no original…
hv_43004	not assigned.no ontology	0	-1.28	0	moderately similar to ( 328) AT3G62040 | Symbols: | catalytic/ hydrolase | chr3:22975328-22976518 REVERSEmoderately similar to ( 404) loc_os07g44060 12007.m08629 protein catalytic/ hydrolase, putative, expressed no original description
hv_03806	protein.synthesis.misc	0	1.16	0	weakly similar to ( 151) loc_os02g42040 12002.m09241 protein regulator of nonsense transcripts 2, putative, expressed no original description
hv_36878	not assigned.unknown	0	-1.36	0	moderately similar to ( 278) AT1G06750 | Symbols: | unknown protein | chr1:2073882-2076350 FORWARDmoderately similar to ( 371) loc_os05g43300 12005.m27906 protein expressed protein no original description
hv_08568	RNA.processing.splicing	0	1.81	0	weakly similar to ( 166) AT4G13070 | Symbols: | group II intron splicing factor CRS1-related | chr4:7621780-7623051 REVERSEweakly similar to ( 199) loc_os06g20030 12006.m06660 protein CFM6, putative, expressed no original description
hv_41621	TCA / org transformation.TCA.malate DH	0	-1.01	0	moderately similar to ( 454) AT1G53240 | Symbols: | malate dehydrogenase (NAD), mitochondrial | chr1:19854966-19856802 REVERSEmoderately similar to ( 442) MDHM_FRAAN Malate dehydrogenase, mitochondrial precursor (EC 1.1.1.37) - Fragaria ananassa (Strawberry)moderately similar to ( 487) loc_os05g49880 12005.m27985 protein malate dehydrogenase, mitochondrial precursor, putative, expressed no origin…
hv_10589	protein.synthesis.ribosomal protein.eukaryotic.40S subunit.S3	0	2.93	0	weakly similar to ( 149) AT5G35530 | Symbols: | 40S ribosomal protein S3 (RPS3C) | chr5:13710355-13712192 REVERSEweakly similar to ( 145) loc_os03g38000 12003.m35296 protein 40S ribosomal protein S3, putative, expressed no original description
hv_41844	cell.cycle	0	1.43	0	weakly similar to ( 166) loc_os03g22450 12003.m07647 protein auxin response factor 75, putative, expressed no original description
hv_09961	not assigned.unknown	0	-1.14	0	very weakly similar to (93.6) AT3G19540 | Symbols: | unknown protein | chr3:6780762-6782633 FORWARDweakly similar to ( 150) loc_os12g39160 12012.m07701 protein expressed protein no original description
hv_21922	misc.GDSL-motif lipase	0	1.26	0	weakly similar to ( 140) AT1G09390 | Symbols: | GDSL-motif lipase/hydrolase family protein | chr1:3031264-3033415 FORWARDweakly similar to ( 171) loc_os01g22780 12001.m150574 protein alpha-L-fucosidase 2 precursor, putative, expressed no original description
hv_00868	cell.cycle	3.18	2.14	0	weakly similar to ( 123) AT5G06150 | Symbols: CYC1BAT, CYCB1;2 | CYC1BAT; cyclin-dependent protein kinase regulator | chr5:1859542-1861570 REVERSEweakly similar to ( 121) CCNB2_SOYBN G2/mitotic-specific cyclin S13-7 (B-like cyclin) (Fragment) - Glycine max (Soybean)weakly similar to ( 162) loc_os01g59120 12001.m42540 protein cyclin IaZm, putative, expressed no original description
hv_36401	transport.ABC transporters and multidrug resistance systems	0	1.23	0	highly similar to ( 743) AT1G15520 | Symbols: PDR12, ATPDR12 | PDR12 (PLEIOTROPIC DRUG RESISTANCE 12); ATPase, coupled to transmembrane movement of substances | chr1:5331993-5338175 REVERSEhighly similar to ( 795) PDR2_ORYSA Probable pleiotropic drug resistance protein 2 - Oryza sativa (Rice)highly similar to ( 875) loc_os09g16380 12009.m04898 protein ABC1 protein, putative no original description
hv_18412	protein.targeting.secretory pathway.unspecified	0	-1.39	0	very weakly similar to (80.9) AT5G60460 | Symbols: | sec61beta family protein | chr5:24317590-24317919 REVERSEvery weakly similar to (85.9) loc_os12g01260 12012.m04130 protein protein transport protein Sec61 beta subunit, putative, expressed no original description
hv_46317	not assigned.unknown	0	1.39	0	no original description
hv_42200	protein.degradation.autophagy	0	2.69	0	moderately similar to ( 202) AT5G45900 | Symbols: APG7, ATAPG7, ATG7, ATATG7 | APG7 (AUTOPHAGY 7); APG8 activating enzyme | chr5:18615304-18618436 FORWARDmoderately similar to ( 347) loc_os01g42850 12001.m42676 protein autophagy-related protein 7, putative, expressed no original description
hv_14775	RNA.regulation of transcription.C2C2(Zn) GATA transcription factor family	0	-1.62	0	moderately similar to ( 219) loc_os02g12790 12002.m06526 protein GATA transcription factor 20, putative, expressed no original description
hv_45530	RNA.regulation of transcription.AP2/EREBP, APETALA2/Ethylene-responsive element binding protein family	0	1.19	0	weakly similar to ( 130) AT1G64380 | Symbols: | AP2 domain-containing transcription factor, putative | chr1:23890981-23891988 REVERSEvery weakly similar to (83.2) ERF1_ORYSA Ethylene-responsive transcription factor 1 (Ethylene-responsive element-binding factor 1) (EREBP-1) (OsEREBP1) - Oryza sativa (Rice)moderately similar to ( 249) loc_os05g49700 12005.m09040 protein DNA binding protein, putativ…
hv_21017	development.unspecified	0	1.43	0	very weakly similar to (97.4) loc_os04g39960 12004.m08980 protein hypothetical protein no original description
hv_05294	stress.biotic	0	-1.05	0	very weakly similar to (80.1) AT2G34930 | Symbols: | disease resistance family protein | chr2:14737169-14739886 REVERSEweakly similar to ( 115) loc_os01g41750 12001.m10443 protein leucine-rich repeat receptor protein kinase EXS precursor, putative, expressed no original description
hv_18691	not assigned.unknown	0	-1.48	0	no original description
hv_01076	not assigned.unknown	-2.07	-2.1	0	very weakly similar to (89.7) AT1G09310 | Symbols: | unknown protein | chr1:3009109-3009648 FORWARDweakly similar to ( 154) loc_os07g02850 12007.m04756 protein expressed protein no original description
hv_39901	not assigned.no ontology	0	1.35	0	weakly similar to ( 194) AT2G40110 | Symbols: | yippee family protein | chr2:16748159-16749226 FORWARDweakly similar to ( 197) YIPL_SOLTU Protein yippee-like - Solanum tuberosum (Potato)moderately similar to ( 229) loc_os03g49150 12003.m101452 protein protein yippee-like, putative, expressed no original description
hv_02235	nucleotide metabolism.salvage.NUDIX hydrolases	0	1.45	0	moderately similar to ( 266) AT1G28960 | Symbols: ATNUDT15, ATNUDX15 | ATNUDX15 (ARABIDOPSIS THALIANA NUDIX HYDROLASE HOMOLOG 15); hydrolase | chr1:10110135-10111607 REVERSEmoderately similar to ( 365) loc_os08g28860 12008.m06891 protein peroxisomal coenzyme A diphosphatase NUDT7, putative, expressed no original description
hv_11792	signalling.calcium	0	1.3	0	moderately similar to ( 214) AT3G50360 | Symbols: ATCEN2, CEN1 | ATCEN2 (CENTRIN2); calcium ion binding | chr3:18674421-18675502 FORWARDweakly similar to ( 182) CATR_CHLRE Caltractin (Centrin) (20 kDa calcium-binding protein) - Chlamydomonas reinhardtiimoderately similar to ( 274) loc_os10g25010 12010.m05452 protein caltractin, putative, expressed no original description
hv_04063	polyamine metabolism.synthesis.spermidine synthase	0	1.35	0	highly similar to ( 511) AT5G53120 | Symbols: SPDS3, SPMS | SPDS3 (SPERMIDINE SYNTHASE 3); spermidine synthase/ spermine synthase | chr5:21535429-21537653 FORWARDmoderately similar to ( 425) SPD1_PEA Spermidine synthase 1 (EC 2.5.1.16) (Putrescine aminopropyltransferase 1) (SPDSY 1) - Pisum sativum (Garden pea)highly similar to ( 677) loc_os02g15550 12002.m06798 protein spermidine synthase 1, put…
hv_20958	RNA.regulation of transcription.AP2/EREBP, APETALA2/Ethylene-responsive element binding protein family	1.71	1.48	0	weakly similar to ( 118) AT5G13330 | Symbols: Rap2.6L | Rap2.6L (related to AP2 6L); DNA binding / transcription factor | chr5:4272384-4274461 FORWARDvery weakly similar to (83.2) ERF1_ORYSA Ethylene-responsive transcription factor 1 (Ethylene-responsive element-binding factor 1) (EREBP-1) (OsEREBP1) - Oryza sativa (Rice)weakly similar to ( 189) loc_os04g32620 12004.m08360 protein DNA binding pro…
hv_40712	misc.beta 1,3 glucan hydrolases.glucan endo-1,3-beta-glucosidase	0	-2.14	0	moderately similar to ( 250) AT4G16260 | Symbols: | catalytic/ cation binding / hydrolase, hydrolyzing O-glycosyl compounds | chr4:9200180-9201441 REVERSEmoderately similar to ( 496) E13B_HORVU Glucan endo-1,3-beta-glucosidase GII precursor (EC 3.2.1.39) ((1->3)-beta-glucan endohydrolase GII) ((1->3)-beta-glucanase isoenzyme GII) (Beta-1,3-endoglucanase GII) - Hordeum vulgare (Barley)moderately s…
hv_16959	not assigned.unknown	0	1.75	0	weakly similar to ( 146) AT5G04830 | Symbols: | unknown protein | chr5:1402294-1403671 REVERSEweakly similar to ( 166) loc_os01g73500 12001.m13378 protein expressed protein no original description
hv_45178	not assigned.unknown	0	-1.07	0	no original description
hv_01740	not assigned.unknown	0	1.85	0	moderately similar to ( 208) AT2G44280 | Symbols: | unknown protein | chr2:18301563-18303339 REVERSEmoderately similar to ( 296) loc_os07g39010 12007.m29237 protein expressed protein no original description
hv_06395	misc.gluco-, galacto- and mannosidases	0	-1.2	0	weakly similar to ( 168) AT1G02850 | Symbols: BGLU11 | BGLU11 (BETA GLUCOSIDASE 11); catalytic/ cation binding / hydrolase, hydrolyzing O-glycosyl compounds | chr1:630569-633085 FORWARDvery weakly similar to (95.1) BGLC_MAIZE Beta-glucosidase, chloroplast precursor (EC 3.2.1.21) (Gentiobiase) (Cellobiase) (Beta-D-glucoside glucohydrolase) - Zea mays (Maize)moderately similar to ( 244) loc_os01g70…
hv_42411	not assigned.unknown	0	-1.71	0	no original description
hv_06483	protein.postranslational modification	0	1.05	0	highly similar to ( 634) AT5G10270 | Symbols: CDKC;1 | CDKC;1 (Cyclin-dependent kinase C;1); kinase | chr5:3221715-3224674 REVERSEmoderately similar to ( 271) CDC21_ORYSA Cell division control protein 2 homolog 1 (EC 2.7.11.22) - Oryza sativa (Rice)highly similar to ( 694) loc_os01g72790 12001.m13312 protein serine/threonine-protein kinase bur1, putative, expressed no original description
hv_08747	Co-factor and vitamine metabolism.folate & vitamine K.vitamine K.o-Succinyl-BenzoylCoa Synthetase	0	-1.24	0	weakly similar to ( 172) AT1G30520 | Symbols: AAE14 | AAE14 (Acyl-Activating Enzyme 14); AMP binding / o-succinylbenzoate-CoA ligase | chr1:10811039-10813546 FORWARDvery weakly similar to (89.4) loc_os04g58710 12004.m35525 protein peroxisomal-coenzyme A synthetase, putative, expressed no original description
hv_46074	not assigned.unknown	0	-1.27	0	no original description
hv_40729	Biodegradation of Xenobiotics.lactoylglutathione lyase	0	2.14	0	weakly similar to ( 200) AT1G80160 | Symbols: | lactoylglutathione lyase family protein / glyoxalase I family protein | chr1:30151280-30151930 FORWARDmoderately similar to ( 238) loc_os05g07940 12005.m27715 protein lactoylglutathione lyase, putative, expressed no original description
hv_11102	misc.protease inhibitor/seed storage/lipid transfer protein (LTP) family protein	0	-1.86	0	very weakly similar to (84.3) AT5G38160 | Symbols: | protease inhibitor/seed storage/lipid transfer protein (LTP) family protein | chr5:15225836-15226147 FORWARDvery weakly similar to (99.8) NLTPX_ORYSA Nonspecific lipid-transfer protein 2 precursor (nsLTP2) (7 kDa lipid transfer protein) - Oryza sativa (Rice)weakly similar to ( 110) loc_os10g36170 12010.m06430 protein nonspecific lipid-transfer …
hv_12909	secondary metabolism.N misc.alkaloid-like	0	-1.89	0	weakly similar to ( 112) AT2G20340 | Symbols: | tyrosine decarboxylase, putative | chr2:8779804-8782490 FORWARDweakly similar to ( 128) DDC_CATRO Aromatic-L-amino-acid decarboxylase (EC 4.1.1.28) (AADC) (DOPA decarboxylase) (Tryptophan decarboxylase) - Catharanthus roseus (Rosy periwinkle) (Madagascar periwinkle)moderately similar to ( 224) loc_os08g04540 12008.m04597 protein aromatic-L-amino-aci…
hv_14781	stress.biotic	0	1.39	0	very weakly similar to (94.7) loc_os05g33690 12005.m27820 protein receptor-like protein kinase precursor, putative, expressed no original description
hv_22347	misc.cytochrome P450	-1.23	-1.12	0	moderately similar to ( 310) AT3G48270 | Symbols: CYP71A26 | CYP71A26; electron carrier/ heme binding / iron ion binding / monooxygenase/ oxygen binding | chr3:17876571-17878173 FORWARDmoderately similar to ( 463) C71C4_MAIZE Cytochrome P450 71C4 (EC 1.14.-.-) (Benzoxazineless 2) - Zea mays (Maize)highly similar to ( 539) loc_os08g01450 12008.m04293 protein cytochrome P450 71C4, putative, express…
hv_09533	RNA.regulation of transcription.bHLH,Basic Helix-Loop-Helix family	0	-1.81	0	moderately similar to ( 208) AT3G26744 | Symbols: ICE1, ATICE1, SCRM | ICE1 (INDUCER OF CBF EXPRESSION 1); DNA binding / transcription activator/ transcription factor | chr3:9832953-9834790 REVERSEmoderately similar to ( 260) loc_os11g32100 12011.m07112 protein helix-loop-helix DNA-binding, putative, expressed no original description
hv_06642	not assigned.unknown	0	1.92	0	weakly similar to ( 144) loc_os05g34140 12005.m07645 protein retrotransposon protein, putative, LINE subclass no original description
hv_07715	RNA.regulation of transcription.unclassified	0	-2.43	0	weakly similar to ( 108) AT2G34620 | Symbols: | mitochondrial transcription termination factor-related / mTERF-related | chr2:14577196-14578203 FORWARDmoderately similar to ( 225) loc_os03g57149 12003.m101627 protein mTERF-like protein, putative, expressed no original description
hv_40699	not assigned.unknown	0	-1.08	0	moderately similar to ( 271) AT3G44150 | Symbols: | unknown protein | chr3:15887617-15888728 FORWARDmoderately similar to ( 321) loc_os03g44560 12003.m09495 protein expp1 protein precursor, putative, expressed no original description
hv_02234	not assigned.no ontology	0	-1.09	0	moderately similar to ( 303) AT1G12350 | Symbols: ATCOAB | ATCOAB (4-phospho-panto-thenoylcysteine synthetase); catalytic/ phosphopantothenate--cysteine ligase | chr1:4198870-4200633 FORWARDmoderately similar to ( 462) loc_os08g07880 12008.m04925 protein phosphopantothenate--cysteine ligase, putative, expressed no original description
hv_36059	not assigned.unknown	0	-1.45	0	weakly similar to ( 106) AT4G10970 | Symbols: | unknown protein | chr4:6719718-6721831 REVERSEmoderately similar to ( 254) loc_os08g28690 12008.m06874 protein expressed protein no original description
hv_21015	misc.gluco-, galacto- and mannosidases	0	-1.23	0	weakly similar to ( 109) AT3G60130 | Symbols: BGLU16 | BGLU16 (BETA GLUCOSIDASE 16); catalytic/ cation binding / hydrolase, hydrolyzing O-glycosyl compounds | chr3:22210440-22213650 FORWARDvery weakly similar to (93.2) BGLC_MAIZE Beta-glucosidase, chloroplast precursor (EC 3.2.1.21) (Gentiobiase) (Cellobiase) (Beta-D-glucoside glucohydrolase) - Zea mays (Maize)weakly similar to ( 140) loc_os04g39…
hv_32907	not assigned.unknown	0	1.87	0	no original description
hv_14244	not assigned.unknown	0	1.94	0	weakly similar to ( 105) loc_os01g32184 12001.m43473 protein tetratricopeptide repeat protein 5, putative, expressed no original description
hv_17220	RNA.regulation of transcription.Orphan family	0	-1.74	0	weakly similar to ( 186) AT1G01510 | Symbols: AN | AN (ANGUSTIFOLIA); protein binding | chr1:187235-189836 FORWARDmoderately similar to ( 254) loc_os10g38900 12010.m06657 protein angustifolia, putative, expressed no original description
hv_25181	misc.short chain dehydrogenase/reductase (SDR)	0	1.7	0	no original description
hv_26974	not assigned.unknown	0	2.26	0	weakly similar to ( 152) loc_os01g04160 12001.m07052 protein expressed protein no original description
hv_37733	not assigned.unknown	0	-2.67	0	no original description
hv_22661	DNA.unspecified	0	2.6	0	weakly similar to ( 172) AT5G07710 | Symbols: | exonuclease family protein | chr5:2453310-2455357 FORWARDmoderately similar to ( 362) loc_os10g26730 12010.m21885 protein exonuclease, putative, expressed no original description
hv_12305	nucleotide metabolism.synthesis.purine.SAICAR lyase	0	2.05	0	weakly similar to ( 196) AT4G18440 | Symbols: | adenylosuccinate lyase, putative / adenylosuccinase, putative | chr4:10186385-10188832 REVERSEmoderately similar to ( 295) loc_os03g19930 12003.m35190 protein adenylosuccinate lyase, putative, expressed no original description
hv_01024	not assigned.unknown	-1.3	-1.33	0	no original description
hv_24697	protein.aa activation.pseudouridylate synthase	0	2.04	0	moderately similar to ( 374) AT3G52260 | Symbols: | pseudouridine synthase family protein | chr3:19383983-19386440 REVERSEmoderately similar to ( 361) loc_os03g17920 12003.m07217 protein RNA binding protein, putative, expressed no original description
hv_29132	protein.synthesis.elongation	0	2.4	0	very weakly similar to (88.6) AT3G22980 | Symbols: | elongation factor Tu family protein | chr3:8160269-8163316 REVERSE no original description
hv_00669	misc.cytochrome P450	0	1.47	0	weakly similar to ( 112) AT3G14690 | Symbols: CYP72A15 | CYP72A15; electron carrier/ heme binding / iron ion binding / monooxygenase/ oxygen binding | chr3:4937410-4939310 FORWARDvery weakly similar to (99.4) C72A1_CATRO Cytochrome P450 72A1 (EC 1.3.3.9) (CYPLXXII) (Secologanin synthase) (SLS) - Catharanthus roseus (Rosy periwinkle) (Madagascar periwinkle)weakly similar to ( 153) loc_os05g33600 1…
hv_22824	secondary metabolism.phenylpropanoids	0	-2.11	0	moderately similar to ( 256) loc_os10g23820 12010.m065196 protein agmatine coumaroyltransferase, putative, expressed no original description
hv_19873	gluconeogenesis / glyoxylate cycle.malate synthase	0	1.65	0	moderately similar to ( 498) AT5G03860 | Symbols: MLS | MLS (MALATE SYNTHASE); malate synthase | chr5:1032276-1034527 REVERSEhighly similar to ( 571) MASY_MAIZE Malate synthase, glyoxysomal (EC 2.3.3.9) - Zea mays (Maize)highly similar to ( 579) loc_os04g40990 12004.m09079 protein malate synthase, glyoxysomal, putative, expressed no original description
hv_08384	protein.degradation	0	1.51	0	moderately similar to ( 307) AT1G79340 | Symbols: AtMC4 | AtMC4 (metacaspase 4); cysteine-type peptidase | chr1:29842849-29844368 FORWARDmoderately similar to ( 422) loc_os05g41670 12005.m08341 protein latex-abundant protein, putative, expressed no original description
hv_39013	not assigned.no ontology.ABC1 family protein	0	1.68	0	weakly similar to ( 177) AT5G24970 | Symbols: | ABC1 family protein | chr5:8604358-8608663 REVERSEweakly similar to ( 193) loc_os07g27480 12007.m07023 protein ubiquinone biosynthesis protein ubiB, putative, expressed no original description
hv_19546	cell.organisation	0	1.78	0	weakly similar to ( 155) AT3G43610 | Symbols: | tubulin binding | chr3:15517772-15523927 REVERSE no original description
hv_00365	cell.vesicle transport	0	-1.03	0	nearly identical (1115) AT4G31480 | Symbols: | coatomer beta subunit, putative / beta-coat protein, putative / beta-COP, putative | chr4:15264076-15267384 FORWARDnearly identical (1346) loc_os01g17430 12001.m08334 protein coatomer subunit beta, putative, expressed no original description
hv_23249	not assigned.unknown	0	-1.11	0	moderately similar to ( 255) AT3G11800 | Symbols: | unknown protein | chr3:3726154-3727562 FORWARDmoderately similar to ( 338) loc_os03g57320 12003.m10650 protein expp1 protein precursor, putative, expressed no original description
hv_37174	protein.postranslational modification	0	2.76	0	very weakly similar to (92.8) loc_os02g08240 12002.m06170 protein STE20/SPS1-related proline-alanine-rich protein kinase, putative, expressed no original description
hv_24898	misc.peroxidases	0	-3.26	0	weakly similar to ( 196) AT5G19890 | Symbols: | peroxidase, putative | chr5:6724372-6725877 REVERSEweakly similar to ( 176) PER1_ARAHY Cationic peroxidase 1 precursor (EC 1.11.1.7) (PNPC1) - Arachis hypogaea (Peanut)moderately similar to ( 280) loc_os10g02070 12010.m03630 protein peroxidase N precursor, putative, expressed no original description
hv_39948	not assigned.unknown	0	1.44	0	weakly similar to ( 145) AT1G49405 | Symbols: | integral membrane protein, putative | chr1:18284335-18284947 REVERSEmoderately similar to ( 246) loc_os03g55870 12003.m101511 protein expressed protein no original description
hv_44359	not assigned.unknown	0	-1.33	0	no original description
hv_04843	hormone metabolism.gibberelin.synthesis-degradation.copalyl diphosphate synthase	0	1.58	0	moderately similar to ( 405) AT4G02780 | Symbols: GA1, ABC33, ATCPS1 | GA1 (GA REQUIRING 1); ent-copalyl diphosphate synthase/ magnesium ion binding | chr4:1237881-1244766 REVERSEmoderately similar to ( 402) KSA_PEA Ent-kaurene synthase A, chloroplast precursor (EC 5.5.1.13) (Ent-copalyl diphosphate synthase) (KSA) - Pisum sativum (Garden pea)highly similar to ( 693) loc_os02g17780 12002.m07022 p…
hv_16497	signalling.receptor kinases.DUF 26	0	-1.41	0	weakly similar to ( 126) loc_os06g30130 12006.m07557 protein serine/threonine-protein kinase receptor precursor, putative, expressed no original description
hv_18094	signalling.receptor kinases.leucine rich repeat XI	0	-1.37	0	very weakly similar to (81.6) AT5G56040 | Symbols: | leucine-rich repeat protein kinase, putative | chr5:22695050-22698410 FORWARDweakly similar to ( 155) loc_os01g07560 12001.m07382 protein receptor-like protein kinase precursor, putative, expressed no original description
hv_41670	stress.abiotic.touch/wounding	0	1.76	0	weakly similar to ( 127) AT1G21610 | Symbols: | wound-responsive family protein | chr1:7574104-7578643 FORWARDweakly similar to ( 176) loc_os05g34900 12005.m07720 protein expressed protein no original description
hv_45369	not assigned.unknown	0	1.04	0	no original description
hv_13971	not assigned.unknown	0	1.38	0	moderately similar to ( 238) AT2G37860 | Symbols: LCD1 | LCD1 (LOWER CELL DENSITY 1) | chr2:15856952-15858793 FORWARDmoderately similar to ( 276) loc_os07g13590 12007.m05805 protein expressed protein no original description
hv_22350	misc.cytochrome P450	0	1.95	0	moderately similar to ( 249) AT4G31500 | Symbols: CYP83B1, SUR2, RNT1, RED1, ATR4 | CYP83B1 (CYTOCHROME P450 MONOOXYGENASE 83B1); oxidoreductase, acting on paired donors, with incorporation or reduction of molecular oxygen, NADH or NADPH as one donor, and incorporation of one atom of oxygen / oxygen binding | chr4:15273677-15275271 REVERSEmoderately similar to ( 404) C71C4_MAIZE Cytochrome P450 7…
hv_12972	misc.protease inhibitor/seed storage/lipid transfer protein (LTP) family protein	0	1.16	0	very weakly similar to (86.7) AT3G43720 | Symbols: | protease inhibitor/seed storage/lipid transfer protein (LTP) family protein | chr3:15615549-15617099 REVERSEweakly similar to ( 147) loc_os05g41030 12005.m08279 protein lipid binding protein, putative, expressed no original description
hv_08696	transport.sugars	0	-1.43	0	moderately similar to ( 265) AT2G16120 | Symbols: | mannitol transporter, putative | chr2:6996727-6998441 REVERSEvery weakly similar to (90.5) STC_RICCO Sugar carrier protein C - Ricinus communis (Castor bean)moderately similar to ( 299) loc_os07g39350 12007.m08177 protein proton myo-inositol cotransporter, putative, expressed no original description
hv_12029	transport.nucleotides	0	1.89	0	very weakly similar to (80.5) AT1G28220 | Symbols: ATPUP3 | ATPUP3; purine transmembrane transporter | chr1:9860303-9861434 REVERSEweakly similar to ( 150) loc_os09g29239 12009.m22243 protein ATPUP3, putative, expressed no original description
hv_22552	RNA.transcription	0	1.29	0	weakly similar to ( 131) loc_os01g60480 12001.m12176 protein retrotransposon protein, putative, unclassified no original description
hv_08652	not assigned.no ontology.proline rich family	0	2.41	0	weakly similar to ( 153) AT5G62640 | Symbols: | proline-rich family protein | chr5:25149584-25152351 REVERSEmoderately similar to ( 227) loc_os07g09510 12007.m05406 protein vegetative cell wall protein gp1 precursor, putative, expressed no original description
hv_38502	misc.peroxidases	0	-1.48	0	weakly similar to ( 150) loc_os07g44460 12007.m08667 protein peroxidase 66 precursor, putative no original description
hv_40822	protein.targeting.secretory pathway.unspecified	0	1.12	0	weakly similar to ( 179) AT1G22180 | Symbols: | SEC14 cytosolic factor family protein / phosphoglyceride transfer family protein | chr1:7828434-7829745 REVERSEmoderately similar to ( 323) loc_os03g51430 12003.m101477 protein expressed protein no original description
hv_06950	not assigned.no ontology	0	3.37	0	weakly similar to ( 104) AT5G23760 | Symbols: | heavy-metal-associated domain-containing protein | chr5:8013242-8014129 REVERSEweakly similar to ( 118) loc_os10g36200 12010.m21935 protein metal ion binding protein, putative, expressed no original description
hv_03439	major CHO metabolism.degradation.starch.ISA3	0	-1.1	0	very weakly similar to (94.4) AT4G09020 | Symbols: ATISA3, ISA3 | ISA3 (ISOAMYLASE 3); alpha-amylase/ isoamylase | chr4:5784099-5788839 FORWARD no original description
hv_06577	development.unspecified	0	1.72	0	weakly similar to ( 138) AT1G29400 | Symbols: AML5 | AML5 (ARABIDOPSIS MEI2-LIKE PROTEIN 5); RNA binding / nucleic acid binding / nucleotide binding | chr1:10290393-10293696 REVERSEmoderately similar to ( 428) loc_os02g48790 12002.m33840 protein AML1, putative, expressed no original description
hv_46229	hormone metabolism.ethylene.synthesis-degradation	1.95	1.52	0	weakly similar to ( 157) AT5G58660 | Symbols: | oxidoreductase, 2OG-Fe(II) oxygenase family protein | chr5:23701509-23703802 FORWARDweakly similar to ( 107) GAOX1_ORYSA Gibberellin 20 oxidase 1 (EC 1.14.11.-) (Gibberellin C-20 oxidase 1) (GA 20-oxidase 1) (Os20ox) - Oryza sativa (Rice)moderately similar to ( 244) loc_os04g33360 12004.m08432 protein gibberellin 2-beta-dioxygenase 7, putative, expr…
hv_16074	DNA.synthesis/chromatin structure	-1.88	-1.25	0	highly similar to ( 552) AT5G27740 | Symbols: EMB2775 | EMB2775 (EMBRYO DEFECTIVE 2775); DNA binding / nucleoside-triphosphatase/ nucleotide binding | chr5:9823831-9826869 FORWARDhighly similar to ( 642) loc_os03g57870 12003.m10699 protein replication factor C subunit 5, putative, expressed no original description
hv_23759	protein.targeting.nucleus	0	1.64	0	weakly similar to ( 101) AT1G10390 | Symbols: | nucleoporin family protein | chr1:3407265-3412045 REVERSEweakly similar to ( 162) loc_os12g06870 12012.m04677 protein nucleoporin autopeptidase family protein, expressed no original description
hv_44316	not assigned.unknown	2.79	2.6	0	weakly similar to ( 154) AT1G78110 | Symbols: | unknown protein | chr1:29391879-29392907 FORWARDmoderately similar to ( 317) loc_os09g20420 12009.m05249 protein expressed protein no original description
hv_22212	transport.metal	0	1.21	0	very weakly similar to ( 100) loc_os01g60140 12001.m12145 protein ATCHX15, putative, expressed no original description
hv_02472	protein.degradation.ubiquitin.E3.RING	0	-2.25	0	weakly similar to ( 102) loc_os09g32690 12009.m22156 protein ubiquitin-protein ligase/ zinc ion binding protein, putative, expressed no original description
hv_08246	protein.postranslational modification.kinase.receptor like cytoplasmatic kinase VII	0	2.28	0	weakly similar to ( 106) loc_os05g33080 12005.m07540 protein serine/threonine-protein kinase NAK, putative, expressed no original description
hv_11510	cell wall.pectin*esterases.acetyl esterase	0	-1.42	0	weakly similar to ( 115) AT3G09410 | Symbols: | pectinacetylesterase family protein | chr3:2898243-2900984 REVERSEweakly similar to ( 140) loc_os01g66850 12001.m43520 protein carboxylic ester hydrolase, putative, expressed no original description
hv_22441	signalling.G-proteins	0	1.9	0	very weakly similar to (82.4) AT3G55020 | Symbols: | RabGAP/TBC domain-containing protein | chr3:20389278-20394713 REVERSEvery weakly similar to (83.6) loc_os01g61860 12001.m150767 protein TBC domain containing protein, expressed no original description
hv_43642	cell.cycle	0	-1.52	0	weakly similar to ( 107) AT4G37630 | Symbols: CYCD5;1 | CYCD5;1 (cyclin d5;1); cyclin-dependent protein kinase | chr4:17679497-17680788 FORWARDmoderately similar to ( 380) loc_os12g39830 12012.m07767 protein cyclin delta-3, putative, expressed no original description
hv_10450	nucleotide metabolism.degradation.pyrimidine.beta-ureidopropionase	1.12	1.72	0	highly similar to ( 662) AT5G64370 | Symbols: BETA-UP | BETA-UP (beta-ureidopropionase); beta-ureidopropionase | chr5:25739264-25741031 FORWARDvery weakly similar to (90.5) AGUB_SOLTU N-carbamoylputrescine amidase (EC 3.5.1.53) - Solanum tuberosum (Potato)highly similar to ( 744) loc_os07g30170 12007.m07288 protein beta-ureidopropionase, putative, expressed no original description
hv_11584	cell.organisation	0	1.59	0	weakly similar to ( 181) loc_os05g09380 12005.m083641 protein AR791, putative, expressed no original description
hv_19696	RNA.regulation of transcription.unclassified	0	1.03	0	moderately similar to ( 388) AT1G01930 | Symbols: | zinc finger protein-related | chr1:320041-322809 REVERSEhighly similar to ( 636) loc_os04g48520 12004.m09788 protein expressed protein no original description
hv_06360	not assigned.unknown	0	2.13	0	very weakly similar to (90.5) loc_os01g73024 12001.m150925 protein expressed protein no original description
hv_03751	not assigned.unknown	0	-1.26	0	weakly similar to ( 108) loc_os09g10690 12009.m04333 protein expressed protein no original description
hv_01051	not assigned.unknown	0	1.61	0	very weakly similar to (89.4) AT2G26570 | Symbols: | unknown protein | chr2:11299565-11302076 FORWARDweakly similar to ( 176) loc_os07g42700 12007.m29265 protein paramyosin, putative, expressed no original description
hv_20996	amino acid metabolism.degradation.serine-glycine-cysteine group.glycine	0	2.26	0	moderately similar to ( 205) AT3G04520 | Symbols: THA2 | THA2 (Threonine Aldolase 2); threonine aldolase | chr3:1217397-1219571 REVERSEmoderately similar to ( 311) loc_os04g43650 12004.m101586 protein L-allo-threonine aldolase, putative, expressed no original description
hv_18530	minor CHO metabolism.callose	0	1.1	0	weakly similar to ( 135) AT1G06490 | Symbols: ATGSL07, gsl07, atgsl7 | ATGSL07 (glucan synthase-like 7); 1,3-beta-glucan synthase/ transferase, transferring glycosyl groups | chr1:1978762-1989046 FORWARDweakly similar to ( 139) loc_os01g34890 12001.m09793 protein ATGSL07, putative no original description
hv_18360	stress.biotic	-2.86	-2.94	0	moderately similar to ( 236) AT4G11650 | Symbols: ATOSM34 | ATOSM34 (osmotin 34) | chr4:7025127-7026113 REVERSEmoderately similar to ( 261) ZEAM_MAIZE Zeamatin precursor - Zea mays (Maize)moderately similar to ( 340) loc_os12g43490 12012.m08122 protein alpha-amylase/trypsin inhibitor, putative, expressed no original description
hv_20152	not assigned.unknown	0	1.32	0	moderately similar to ( 205) loc_os04g05030 12004.m05805 protein serine-rich 25 kDa antigen protein, putative, expressed no original description
hv_00311	cell wall.cell wall proteins.AGPs.AGP	0	-1.66	0	weakly similar to ( 191) AT5G03170 | Symbols: FLA11 | FLA11 | chr5:752898-753638 REVERSEmoderately similar to ( 248) loc_os01g06580 12001.m07288 protein fasciclin-like arabinogalactan protein 7 precursor, putative, expressed no original description
hv_42430	not assigned.unknown	0	-2	0	moderately similar to ( 225) AT4G11810 | Symbols: | SPX (SYG1/Pho81/XPR1) domain-containing protein | chr4:7105446-7108450 FORWARDmoderately similar to ( 271) loc_os02g45520 12002.m33820 protein beta-lactamase, class A, putative, expressed no original description
hv_44262	not assigned.no ontology.epsin N-terminal homology (ENTH) domain-containing protein	0	-1.54	0	weakly similar to ( 111) AT1G33340 | Symbols: | epsin N-terminal homology (ENTH) domain-containing protein / clathrin assembly protein-related | chr1:12087628-12088752 FORWARDmoderately similar to ( 362) loc_os11g14000 12011.m05539 protein ANTH domain containing protein, expressed no original description
hv_38393	DNA.synthesis/chromatin structure	0	2.46	0	moderately similar to ( 262) AT4G31570 | Symbols: | unknown protein | chr4:15297061-15306036 FORWARD no original description
hv_29979	not assigned.unknown	0	1.95	0	no original description
hv_19926	not assigned.unknown	0	1.61	0	weakly similar to ( 135) AT4G37030 | Symbols: | unknown protein | chr4:17452150-17454629 FORWARDmoderately similar to ( 206) loc_os04g37670 12004.m08756 protein steroid nuclear receptor, ligand-binding, putative, expressed no original description
hv_41010	not assigned.unknown	0	-1.31	0	moderately similar to ( 226) AT5G20170 | Symbols: | unknown protein | chr5:6807554-6810729 REVERSEmoderately similar to ( 375) loc_os12g44140 12012.m08185 protein expressed protein no original description
hv_41490	protein.degradation.autophagy	0	1.28	0	weakly similar to ( 111) AT3G15580 | Symbols: ATG8I, APG8H | APG8H (AUTOPHAGY 8H); APG8 activating enzyme/ APG8-specific protease/ Atg8 ligase/ microtubule binding | chr3:5274075-5275000 REVERSEweakly similar to ( 132) loc_os11g01010 12011.m04306 protein autophagy-related protein 8 precursor, putative, expressed no original description
hv_18594	cell.division	0	2.8	0	weakly similar to ( 115) loc_os03g40260 12003.m09109 protein ran GTPase binding protein, putative, expressed no original description
hv_00837	not assigned.unknown	0	1.32	0	moderately similar to ( 261) AT3G10320 | Symbols: | transferase, transferring glycosyl groups | chr3:3195441-3197111 REVERSEhighly similar to ( 511) loc_os01g72610 12001.m13296 protein glycosyltransferase, putative, expressed no original description
hv_39341	not assigned.unknown	0	3.18	0	weakly similar to ( 111) AT2G05910 | Symbols: | unknown protein | chr2:2258512-2259376 REVERSEweakly similar to ( 190) loc_os04g36830 12004.m08723 protein expressed protein no original description
hv_39907	not assigned.unknown	0	1.25	0	moderately similar to ( 279) AT5G58020 | Symbols: | unknown protein | chr5:23485585-23486649 FORWARDmoderately similar to ( 427) loc_os06g08490 12006.m05568 protein protein x 0001, putative, expressed no original description
hv_05786	misc.GDSL-motif lipase	0	1.63	0	weakly similar to ( 168) loc_os01g46080 12001.m150668 protein esterase precursor, putative, expressed no original description
hv_28298	not assigned.unknown	0	-1.02	0	no original description
hv_03451	stress.biotic	0	1.42	0	very weakly similar to (80.9) loc_os02g18000 12002.m100796 protein disease resistance protein RGA2, putative, expressed no original description
hv_40671	hormone metabolism.auxin.induced-regulated-responsive-activated	0	-1.07	0	weakly similar to ( 184) AT3G21190 | Symbols: | unknown protein | chr3:7432579-7434543 REVERSEmoderately similar to ( 272) loc_os09g32320 12009.m06320 protein expressed protein no original description
hv_23958	misc.acid and other phosphatases	-3.63	-2.25	0	very weakly similar to (90.1) AT2G27190 | Symbols: PAP1, ATPAP1, PAP12, ATPAP12 | PAP12 (PURPLE ACID PHOSPHATASE 12); acid phosphatase/ protein serine/threonine phosphatase | chr2:11621400-11623438 REVERSEvery weakly similar to (86.7) PPAF_PHAVU Iron(III)-zinc(II) purple acid phosphatase (EC 3.1.3.2) (PAP) - Phaseolus vulgaris (Kidney bean) (French bean)weakly similar to ( 113) loc_os12g44030 120…
hv_21921	misc.GDSL-motif lipase	0	1.07	0	weakly similar to ( 108) loc_os01g22640 12001.m08743 protein alpha-L-fucosidase 2 precursor, putative, expressed no original description
hv_38601	misc.plastocyanin-like	0	-2.68	0	weakly similar to ( 125) AT5G53870 | Symbols: | plastocyanin-like domain-containing protein | chr5:21870033-21871228 REVERSEweakly similar to ( 200) loc_os01g54430 12001.m11607 protein early nodulin-like protein 3 precursor, putative, expressed no original description
hv_16937	not assigned.unknown	0	2.84	0	very weakly similar to (83.2) AT1G19180 | Symbols: TIFY10A | JAZ1 (JASMONATE-ZIM-DOMAIN PROTEIN 1); protein binding | chr1:6622708-6623271 FORWARDweakly similar to ( 188) loc_os09g26780 12009.m05830 protein pnFL-2, putative, expressed no original description
hv_21033	cell.organisation	0	-1.1	0	weakly similar to ( 120) loc_os04g28260 12004.m07943 protein kinesin-related family protein, expressed no original description
hv_36749	transport.unspecified cations	0	-1.18	0	moderately similar to ( 208) AT5G47560 | Symbols: ATTDT, ATSDAT, TDT | TDT (TONOPLAST DICARBOXYLATE TRANSPORTER); malate transmembrane transporter/ sodium:dicarboxylate symporter | chr5:19287895-19290347 REVERSEmoderately similar to ( 276) loc_os08g39370 12008.m07918 protein tonoplast dicarboxylate transporter, putative, expressed no original description
hv_15817	not assigned.no ontology	0	-2.23	0	moderately similar to ( 233) AT4G33270 | Symbols: CDC20.1 | CDC20.1; signal transducer | chr4:16044545-16046590 REVERSEmoderately similar to ( 384) loc_os02g47180 12002.m33826 protein cell division cycle protein 20, putative, expressed no original description
hv_37006	RNA.regulation of transcription.Zn-finger(CCHC)	0	1.44	0	moderately similar to ( 330) AT4G19190 | Symbols: | zinc knuckle (CCHC-type) family protein | chr4:10493323-10495969 FORWARDweakly similar to ( 172) loc_os06g49510 12006.m71455 protein nucleic acid binding protein, putative, expressed no original description
hv_38695	hormone metabolism.brassinosteroid.synthesis-degradation.sterols.SMT1	0	-1.05	0	highly similar to ( 540) AT1G20330 | Symbols: SMT2, CVP1, FRL1 | SMT2 (STEROL METHYLTRANSFERASE 2); S-adenosylmethionine-dependent methyltransferase | chr1:7038968-7040053 REVERSEhighly similar to ( 669) SMT2_ORYSA 24-methylenesterol C-methyltransferase 2 (EC 2.1.1.143) (24-sterol C-methyltransferase 2) (Sterol-C-methyltransferase 2) - Oryza sativa (Rice)highly similar to ( 669) loc_os03g04340 12…
hv_23447	hormone metabolism.jasmonate.synthesis-degradation.lipoxygenase	0	-4.54	0	highly similar to ( 585) AT3G22400 | Symbols: LOX5 | LOX5; electron carrier/ iron ion binding / lipoxygenase/ metal ion binding / oxidoreductase, acting on single donors with incorporation of molecular oxygen, incorporation of two atoms of oxygen | chr3:7927011-7931167 FORWARDhighly similar to ( 583) LOX3_PEA Seed lipoxygenase-3 (EC 1.13.11.12) - Pisum sativum (Garden pea)highly similar to ( 580)…
hv_39300	not assigned.unknown	0	-1.27	0	weakly similar to ( 132) AT5G40500 | Symbols: | unknown protein | chr5:16227984-16228518 FORWARDweakly similar to ( 176) loc_os04g40670 12004.m09047 protein expressed protein no original description
hv_18877	signalling.receptor kinases.crinkly like	1.58	1.35	0	weakly similar to ( 110) AT5G47850 | Symbols: CCR4 | CCR4 (ARABIDOPSIS THALIANA CRINKLY4 RELATED 4); kinase | chr5:19378803-19381058 REVERSEmoderately similar to ( 213) loc_os11g11490 12011.m05341 protein protein kinase, putative, expressed no original description
hv_04433	not assigned.unknown	-2.26	-2.1	0	weakly similar to ( 108) AT5G66420 | Symbols: | LOCATED IN: cellular_component unknown; EXPRESSED IN: 23 plant structures; EXPRESSED DURING: 13 growth stages; CONTAINS InterPro DOMAIN/s: Uncharacterised conserved protein UCP033271 (InterPro:IPR008322), TIM-barrel signal transduction protein, predicted (InterPro:IPR009215); Has 820 Blast hits to 818 proteins in 200 species: Archae - 4; Bacteria - …
hv_14216	not assigned.no ontology	0	1.32	0	moderately similar to ( 305) AT1G78070 | Symbols: | FUNCTIONS IN: molecular_function unknown; INVOLVED IN: biological_process unknown; LOCATED IN: CUL4 RING ubiquitin ligase complex; EXPRESSED IN: 23 plant structures; EXPRESSED DURING: 13 growth stages; CONTAINS InterPro DOMAIN/s: WD40 repeat-like (InterPro:IPR011046), WD40 repeat, region (InterPro:IPR017986), WD40/YVTN repeat-like (InterPro:IPR0…
hv_02057	misc.O-methyl transferases	0	-1.42	0	moderately similar to ( 364) AT5G54160 | Symbols: ATOMT1, OMT1 | ATOMT1 (O-METHYLTRANSFERASE 1); caffeate O-methyltransferase/ myricetin 3'-O-methyltransferase/ quercetin 3-O-methyltransferase | chr5:21982075-21984167 FORWARDmoderately similar to ( 469) OMT1_ORYSA Quercetin 3-O-methyltransferase 1 precursor (EC 2.1.1.76) (Flavonol 3-O-methyltransferase 1) - Oryza sativa (Rice)moderately similar t…
hv_20902	signalling.calcium	0	-1.47	0	moderately similar to ( 231) AT1G19870 | Symbols: iqd32 | iqd32 (IQ-domain 32); calmodulin binding | chr1:6895400-6898539 REVERSEhighly similar to ( 927) loc_os04g56740 12004.m35501 protein IQ calmodulin-binding motif family protein, expressed no original description
hv_21994	protein.postranslational modification.kinase.receptor like cytoplasmatic kinase VII	0	-1.57	0	moderately similar to ( 389) AT3G59420 | Symbols: ACR4 | ACR4 (ARABIDOPSIS CRINKLY4); kinase/ transmembrane receptor protein kinase | chr3:21959871-21962558 REVERSEmoderately similar to ( 422) CRI4_MAIZE Putative receptor protein kinase CRINKLY4 precursor (EC 2.7.11.1) - Zea mays (Maize)moderately similar to ( 429) loc_os03g43670 12003.m09410 protein receptor protein kinase CRINKLY4 precursor, pu…
hv_13728	not assigned.unknown	0	1.86	0	very weakly similar to (87.4) loc_os08g10580 12008.m26421 protein methyl-CpG binding domain containing protein, expressed no original description
hv_14060	not assigned.unknown	0	-1.97	0	moderately similar to ( 481) AT5G11420 | Symbols: | FUNCTIONS IN: molecular_function unknown; INVOLVED IN: biological_process unknown; LOCATED IN: cell wall, plant-type cell wall; EXPRESSED IN: 23 plant structures; EXPRESSED DURING: 13 growth stages; CONTAINS InterPro DOMAIN/s: Protein of unknown function DUF642 (InterPro:IPR006946), Galactose-binding like (InterPro:IPR008979); BEST Arabidopsis t…
hv_39930	hormone metabolism.auxin.induced-regulated-responsive-activated	0	-1.33	0	weakly similar to ( 138) loc_os02g52990 12002.m10329 protein OsSAUR12 - Auxin-responsive SAUR gene family member, expressed no original description
hv_16133	PS.lightreaction.photosystem II.LHC-II	0	-1.75	0	moderately similar to ( 472) AT2G34420 | Symbols: LHB1B2, LHCB1.5 | LHB1B2; chlorophyll binding | chr2:14522716-14523513 REVERSEhighly similar to ( 511) CB21_WHEAT Chlorophyll a-b binding protein, chloroplast precursor (LHCII type I CAB) (LHCP) - Triticum aestivum (Wheat)moderately similar to ( 497) loc_os01g52240 12001.m11398 protein chlorophyll a-b binding protein 2, chloroplast precursor, puta…
hv_11009	misc.protease inhibitor/seed storage/lipid transfer protein (LTP) family protein	0	-1.49	0	very weakly similar to (97.4) AT3G18280 | Symbols: | protease inhibitor/seed storage/lipid transfer protein (LTP) family protein | chr3:6267102-6267392 FORWARDvery weakly similar to (93.2) NLTP_VIGUN Probable nonspecific lipid-transfer protein AKCS9 precursor (LTP) - Vigna unguiculata (Cowpea)weakly similar to ( 130) loc_os05g47700 12005.m08842 protein nonspecific lipid-transfer protein precursor…
hv_24408	not assigned.unknown	0	1.54	0	moderately similar to ( 226) CO410_WHEAT Dehydrin COR410 (Cold-induced COR410 protein) - Triticum aestivum (Wheat)weakly similar to ( 148) loc_os02g44870 12002.m09527 protein dehydrin COR410, putative, expressed no original description
hv_12181	not assigned.no ontology.C2 domain-containing protein	0	1.01	0	weakly similar to ( 124) AT4G11610 | Symbols: | C2 domain-containing protein | chr4:7013956-7017846 REVERSEweakly similar to ( 157) loc_os07g30020 12007.m07273 protein phosphoribosylanthranilate transferase, putative, expressed no original description
hv_09288	protein.postranslational modification.kinase.receptor like cytoplasmatic kinase VII	0	-1.12	0	highly similar to ( 781) AT5G46570 | Symbols: BSK2 | BSK2 (BR-SIGNALING KINASE 2); ATP binding / binding / kinase/ protein kinase/ protein tyrosine kinase | chr5:18894687-18897198 FORWARDweakly similar to ( 124) CRI4_MAIZE Putative receptor protein kinase CRINKLY4 precursor (EC 2.7.11.1) - Zea mays (Maize)highly similar to ( 906) loc_os10g42110 12010.m06968 protein ATP binding protein, putative, …
hv_14198	not assigned.unknown	0	1.16	0	weakly similar to ( 138) AT1G10820 | Symbols: | unknown protein | chr1:3601437-3604650 REVERSEmoderately similar to ( 271) loc_os02g42020 12002.m33420 protein expressed protein no original description
hv_43675	hormone metabolism.auxin.induced-regulated-responsive-activated	0	-1.93	0	weakly similar to ( 114) loc_os06g45970 12006.m09125 protein OsSAUR26 - Auxin-responsive SAUR gene family member, expressed no original description
hv_43802	not assigned.unknown	0	-1.12	0	very weakly similar to (83.2) loc_os01g72720 12001.m13306 protein hypothetical protein no original description
hv_44563	not assigned.unknown	0	1.14	0	no original description
hv_43035	not assigned.unknown	0	-2.63	0	moderately similar to ( 395) RIP2_HORVU Protein synthesis inhibitor II (EC 3.2.2.22) (Ribosome-inactivating protein II) (rRNA N-glycosidase) - Hordeum vulgare (Barley)moderately similar to ( 247) loc_os01g07300 12001.m07356 protein expressed protein no original description
hv_37251	amino acid metabolism.synthesis.aromatic aa.tryptophan.tryptophan synthase	0	-1.49	0	moderately similar to ( 337) AT4G02610 | Symbols: | tryptophan synthase, alpha subunit, putative | chr4:1147662-1149217 FORWARDmoderately similar to ( 293) TRPA_MAIZE Indole-3-glycerol phosphate lyase, chloroplast precursor (EC 4.1.2.8) (Indole synthase) (Tryptophan synthase alpha chain) (EC 4.2.1.20) (Benzoxazineless 1) - Zea mays (Maize)moderately similar to ( 401) loc_os07g08430 12007.m05299 p…
hv_22507	stress.abiotic.heat	0	-1.98	0	weakly similar to ( 166) AT5G59720 | Symbols: HSP18.2 | HSP18.2 (heat shock protein 18.2) | chr5:24062632-24063117 FORWARDmoderately similar to ( 233) HSP11_WHEAT 16.9 kDa class I heat shock protein (Low molecular weight heat shock protein) (Heat shock protein 17) (HSP 16.9) - Triticum aestivum (Wheat)weakly similar to ( 193) loc_os01g04370 12001.m07072 protein 16.9 kDa class I heat shock protein…
hv_46091	not assigned.unknown	0	1.46	0	no original description
hv_02267	not assigned.unknown	0	2.38	0	weakly similar to ( 107) AT1G67660 | Symbols: | DNA binding / nuclease | chr1:25364152-25365069 FORWARDweakly similar to ( 163) loc_os08g13890 12008.m05514 protein exonuclease, putative, expressed no original description
hv_27846	not assigned.unknown	0	-1.34	0	no original description
hv_04771	protein.degradation.ubiquitin.E3.RING	0	1.09	0	moderately similar to ( 429) AT3G26730 | Symbols: | zinc finger (C3HC4-type RING finger) family protein | chr3:9823770-9827270 FORWARDhighly similar to ( 705) loc_os02g31150 12002.m08258 protein zinc finger, C3HC4 type family protein, expressed no original description
hv_20046	not assigned.unknown	0	-1.47	0	weakly similar to ( 198) AT1G76020 | Symbols: | INVOLVED IN: biological_process unknown; LOCATED IN: cell wall, vacuole; EXPRESSED IN: 22 plant structures; EXPRESSED DURING: 13 growth stages; CONTAINS InterPro DOMAIN/s: Thioredoxin fold (InterPro:IPR012335), Thioredoxin-like fold (InterPro:IPR012336); BEST Arabidopsis thaliana protein match is: unknown protein (TAIR:AT1G20225.1); Has 118 Blast hi…
hv_23741	TCA / org transformation.other organic acid transformatons.atp-citrate lyase	0	-1.12	0	highly similar to ( 736) AT1G09430 | Symbols: ACLA-3 | ACLA-3; ATP citrate synthase | chr1:3042135-3044978 FORWARDhighly similar to ( 805) loc_os11g47330 12011.m28910 protein ATP-citrate synthase, putative, expressed no original description
hv_41773	C1-metabolism	0	-1.03	0	highly similar to ( 993) AT2G44160 | Symbols: MTHFR2 | MTHFR2 (METHYLENETETRAHYDROFOLATE REDUCTASE 2); methylenetetrahydrofolate reductase (NADPH) | chr2:18262301-18265185 FORWARDnearly identical (1130) MTHR_ORYSA Probable methylenetetrahydrofolate reductase (EC 1.5.1.20) - Oryza sativa (Rice)nearly identical (1130) loc_os03g60090 12003.m35475 protein methylenetetrahydrofolate reductase, putative…
hv_17376	PS.lightreaction.photosystem II.LHC-II	0	-3.37	0	moderately similar to ( 467) AT2G34420 | Symbols: LHB1B2, LHCB1.5 | LHB1B2; chlorophyll binding | chr2:14522716-14523513 REVERSEhighly similar to ( 503) CB21_WHEAT Chlorophyll a-b binding protein, chloroplast precursor (LHCII type I CAB) (LHCP) - Triticum aestivum (Wheat)moderately similar to ( 494) loc_os01g41710 12001.m42672 protein chlorophyll a-b binding protein 2, chloroplast precursor, puta…
hv_45183	not assigned.unknown	0	1.96	0	no original description
hv_01364	misc.myrosinases-lectin-jacalin	0	-1.12	0	weakly similar to ( 108) AT5G60320 | Symbols: | lectin protein kinase family protein | chr5:24270808-24272835 FORWARDweakly similar to ( 187) loc_os07g03820 12007.m04852 protein lectin-like receptor kinase 7, putative, expressed no original description
hv_07041	protein.postranslational modification	0	1.78	0	moderately similar to ( 260) loc_os03g06510 12003.m06169 protein viral A-type inclusion protein repeat containing protein, expressed no original description
hv_10170	RNA.transcription	0	-1.6	0	moderately similar to ( 207) AT3G49000 | Symbols: | RNA polymerase III subunit RPC82 family protein | chr3:18162903-18165846 FORWARDhighly similar to ( 576) loc_os01g48720 12001.m11062 protein DNA binding protein, putative, expressed no original description
hv_19470	RNA.regulation of transcription.MADS box transcription factor family	0	1.95	0	very weakly similar to (81.3) MAD27_ORYSA MADS-box transcription factor 27 (OsMADS27) (RMADS218) - Oryza sativa (Rice)very weakly similar to (81.3) loc_os04g38770 12004.m08866 protein MADS-box transcription factor 27, putative, expressed no original description
hv_27263	signalling.receptor kinases.DUF 26	0	1.22	0	very weakly similar to (85.5) loc_os08g08140 12008.m04949 protein receptor-like kinase, putative, expressed no original description
hv_13026	protein.degradation.ubiquitin.E3.SCF.FBOX	0	2.93	0	weakly similar to ( 114) loc_os01g65510 12001.m12662 protein F-box protein interaction domain containing protein, expressed no original description
hv_43480	secondary metabolism.phenylpropanoids.lignin biosynthesis.4CL	0	2.47	0	moderately similar to ( 463) AT4G19010 | Symbols: | 4-coumarate--CoA ligase family protein / 4-coumaroyl-CoA synthase family protein | chr4:10411715-10414221 REVERSEmoderately similar to ( 277) 4CL1_SOLTU 4-coumarate--CoA ligase 1 (EC 6.2.1.12) (4CL 1) (4-coumaroyl-CoA synthase 1) - Solanum tuberosum (Potato)highly similar to ( 634) loc_os08g04770 12008.m04620 protein 4-coumarate--CoA ligase 1, p…
hv_36570	DNA.synthesis/chromatin structure.histone	-3.57	-2.04	0	weakly similar to ( 162) AT5G59970 | Symbols: | histone H4 | chr5:24146352-24146663 REVERSEweakly similar to ( 162) H4_PEA Histone H4 - Pisum sativum (Garden pea)weakly similar to ( 162) loc_os10g39410 12010.m06709 protein histone H4, putative, expressed no original description
hv_09220	misc.cytochrome P450	0	-1.07	0	weakly similar to ( 135) AT4G36220 | Symbols: FAH1, CYP84A1 | FAH1 (FERULIC ACID 5-HYDROXYLASE 1); ferulate 5-hydroxylase/ monooxygenase | chr4:17137584-17139619 REVERSEvery weakly similar to (93.6) C99A1_SORBI Cytochrome P450 CYP99A1 (EC 1.14.-.-) (Fragment) - Sorghum bicolor (Sorghum) (Sorghum vulgare)weakly similar to ( 157) loc_os10g36848 12010.m06490 protein cytochrome P450 84A1, putative, e…
hv_35185	not assigned.unknown	0	2.21	0	no original description
hv_17208	protein.postranslational modification.kinase.receptor like cytoplasmatic kinase VII	-2.34	-2.13	0	weakly similar to ( 141) AT1G72300 | Symbols: | leucine-rich repeat transmembrane protein kinase, putative | chr1:27217679-27220966 REVERSEweakly similar to ( 133) PSKR_DAUCA Phytosulfokine receptor precursor (EC 2.7.11.1) (Phytosulfokine LRR receptor kinase) - Daucus carota (Carrot)weakly similar to ( 192) loc_os02g05960 12002.m05944 protein phytosulfokine receptor precursor, putative, expressed…
hv_45289	not assigned.unknown	0	-1.35	0	weakly similar to ( 120) loc_os01g56080 12001.m11764 protein expressed protein no original description
hv_40504	protein.degradation.ubiquitin.E3.RING	0	-1.39	0	moderately similar to ( 246) AT1G11020 | Symbols: | zinc finger (C3HC4-type RING finger) family protein | chr1:3676968-3678350 FORWARDmoderately similar to ( 299) loc_os08g29590 12008.m06963 protein zinc finger, C3HC4 type family protein, expressed no original description
hv_23426	not assigned.unknown	0	2.67	0	weakly similar to ( 133) AT5G50375 | Symbols: CPI1 | CPI1 (CYCLOPROPYL ISOMERASE); cycloeucalenol cycloisomerase | chr5:20511856-20513931 FORWARDweakly similar to ( 147) loc_os11g19700 12011.m06045 protein cycloeucalenol cycloisomerase, putative, expressed no original description
hv_43966	not assigned.unknown	0	-1.41	0	very weakly similar to (84.3) AT5G59790 | Symbols: | unknown protein | chr5:24090950-24092804 FORWARD no original description
hv_15916	signalling.G-proteins	0	1.13	0	moderately similar to ( 272) AT5G02040 | Symbols: PRA1.A1 | PRA1.A1 (PRENYLATED RAB ACCEPTOR 1.A1) | chr5:401163-402471 FORWARDmoderately similar to ( 357) loc_os05g38160 12005.m07995 protein PRA1 family protein, expressed no original description
hv_00414	signalling.receptor kinases.leucine rich repeat IV	0	-1.33	0	very weakly similar to (84.7) AT2G45340 | Symbols: | leucine-rich repeat transmembrane protein kinase, putative | chr2:18691739-18694466 FORWARDweakly similar to ( 139) loc_os01g39600 12001.m150636 protein ATP binding protein, putative, expressed no original description
hv_20116	lipid metabolism.lipid degradation.beta-oxidation.acyl CoA reductase	0	2.22	0	weakly similar to ( 170) AT4G33790 | Symbols: CER4, G7, FAR3 | CER4 (ECERIFERUM 4); fatty acyl-CoA reductase (alcohol-forming)/ oxidoreductase, acting on the CH-CH group of donors | chr4:16204325-16207891 REVERSEmoderately similar to ( 237) loc_os04g28620 12004.m07976 protein male sterility protein 2, putative, expressed no original description
hv_37170	protein.postranslational modification.kinase.receptor like cytoplasmatic kinase VII	0	1.78	0	weakly similar to ( 131) AT2G45910 | Symbols: | protein kinase family protein / U-box domain-containing protein | chr2:18894520-18898212 FORWARDweakly similar to ( 191) loc_os02g44610 12002.m09501 protein protein kinase, putative, expressed no original description
hv_15747	nucleotide metabolism.synthesis.purine.AICAR transformylase	0	-1.56	0	highly similar to ( 846) AT2G35040 | Symbols: | AICARFT/IMPCHase bienzyme family protein | chr2:14765347-14768269 REVERSEhighly similar to ( 935) loc_os08g10570 12008.m26473 protein bifunctional purine biosynthesis protein purH, putative, expressed no original description
hv_19657	stress.biotic	0	-2.14	0	moderately similar to ( 297) AT2G43590 | Symbols: | chitinase, putative | chr2:18081592-18082749 REVERSEmoderately similar to ( 306) CHIA_MAIZE Endochitinase A precursor (EC 3.2.1.14) (Seed chitinase A) - Zea mays (Maize)moderately similar to ( 318) loc_os04g41680 12004.m09144 protein endochitinase A precursor, putative, expressed no original description
hv_21867	lipid metabolism.lipid degradation.lipases.triacylglycerol lipase	0	-3.76	0	moderately similar to ( 466) AT1G06800 | Symbols: | lipase class 3 family protein | chr1:2090109-2091443 REVERSEmoderately similar to ( 442) loc_os05g32380 12005.m07471 protein triacylglycerol lipase, putative, expressed no original description
hv_16622	not assigned.unknown	1.77	1.2	0	weakly similar to ( 138) loc_os05g02450 12005.m04781 protein expressed protein no original description
hv_02056	secondary metabolism.phenylpropanoids.lignin biosynthesis.COMT	0	-2.49	0	weakly similar to ( 105) AT5G54160 | Symbols: ATOMT1, OMT1 | ATOMT1 (O-METHYLTRANSFERASE 1); caffeate O-methyltransferase/ myricetin 3'-O-methyltransferase/ quercetin 3-O-methyltransferase | chr5:21982075-21984167 FORWARDweakly similar to ( 165) OMT1_ORYSA Quercetin 3-O-methyltransferase 1 precursor (EC 2.1.1.76) (Flavonol 3-O-methyltransferase 1) - Oryza sativa (Rice)weakly similar to ( 165) loc…
hv_08404	not assigned.unknown	0	-1.26	0	very weakly similar to (90.1) loc_os05g43460 12005.m08474 protein expressed protein no original description
hv_09044	stress.biotic	-2.45	-3.6	0	weakly similar to ( 140) loc_os10g18870 12010.m04962 protein dirigent-like protein, putative, expressed no original description
hv_08998	misc.gluco-, galacto- and mannosidases	0	-1.81	0	moderately similar to ( 213) AT3G26720 | Symbols: | glycosyl hydrolase family 38 protein | chr3:9816707-9822958 FORWARDmoderately similar to ( 253) loc_os10g05069 12010.m22012 protein lysosomal alpha-mannosidase precursor, putative, expressed no original description
hv_20740	not assigned.unknown	0	2.54	0	very weakly similar to (89.0) AT2G32240 | Symbols: | FUNCTIONS IN: molecular_function unknown; INVOLVED IN: response to cadmium ion; LOCATED IN: plasma membrane; EXPRESSED IN: 25 plant structures; EXPRESSED DURING: 13 growth stages; CONTAINS InterPro DOMAIN/s: Prefoldin (InterPro:IPR009053); BEST Arabidopsis thaliana protein match is: unknown protein (TAIR:AT1G05320.3); Has 221693 Blast hits to 9…
hv_43373	not assigned.unknown	2.76	2.55	0	moderately similar to ( 426) loc_os06g02960 12006.m05029 protein expressed protein no original description
hv_37283	misc.beta 1,3 glucan hydrolases.glucan endo-1,3-beta-glucosidase	0	-2.46	0	weakly similar to ( 130) AT3G57260 | Symbols: BGL2, PR2, BG2, PR-2 | BGL2 (BETA-1,3-GLUCANASE 2); cellulase/ glucan 1,3-beta-glucosidase/ hydrolase, hydrolyzing O-glycosyl compounds | chr3:21188709-21189822 REVERSEweakly similar to ( 159) GUB2_HORVU Lichenase-2 precursor (EC 3.2.1.73) (Lichenase II) (Endo-beta-1,3-1,4 glucanase II) ((1->3,1->4)-beta-glucanase isoenzyme EII) (Fragment) - Hordeum v…
hv_02067	misc.O-methyl transferases	0	-2.15	0	weakly similar to ( 135) AT5G54160 | Symbols: ATOMT1, OMT1 | ATOMT1 (O-METHYLTRANSFERASE 1); caffeate O-methyltransferase/ myricetin 3'-O-methyltransferase/ quercetin 3-O-methyltransferase | chr5:21982075-21984167 FORWARDweakly similar to ( 160) COMT1_MAIZE Caffeic acid 3-O-methyltransferase (EC 2.1.1.68) (S-adenosysl-L-methionine:caffeic acid 3-O-methyltransferase) (COMT) (CAOMT) - Zea mays (Mai…
hv_02652	signalling.light	0	-1.06	0	moderately similar to ( 231) AT1G30440 | Symbols: | phototropic-responsive NPH3 family protein | chr1:10759475-10762199 FORWARDweakly similar to ( 142) NPH3_ORYSA Coleoptile phototropism protein 1 (Non-phototropic hypocotyl 3-like protein) (NPH3-like protein) - Oryza sativa (Rice)moderately similar to ( 290) loc_os08g03650 12008.m04509 protein transposon protein, putative, Mutator sub-class, expr…
hv_17126	secondary metabolism.isoprenoids.terpenoids	0	-1.76	0	weakly similar to ( 137) loc_os02g02930 12002.m05643 protein terpene synthase 2, putative, expressed no original description
hv_16826	cell.organisation	0	1.12	0	weakly similar to ( 142) AT4G15930 | Symbols: | microtubule motor | chr4:9036344-9037825 FORWARDweakly similar to ( 129) DYL1_CHLRE Dynein 8 kDa light chain, flagellar outer arm - Chlamydomonas reinhardtiiweakly similar to ( 176) loc_os01g15260 12001.m08124 protein dynein light chain LC6, flagellar outer arm, putative, expressed no original description
hv_23272	cell.organisation	-2.32	2.29	0	very weakly similar to (83.6) loc_os03g48140 12003.m09824 protein myosin XI, putative, expressed no original description
hv_36542	signalling.receptor kinases.wall associated kinase	0	-1.1	0	weakly similar to ( 108) AT1G79670 | Symbols: RFO1, WAKL22 | RFO1 (RESISTANCE TO FUSARIUM OXYSPORUM 1); kinase | chr1:29976887-29979337 REVERSEweakly similar to ( 185) loc_os04g51050 12004.m101873 protein OsWAK53a - OsWAK receptor-like protein kinase, expressed no original description
hv_12278	amino acid metabolism.degradation.glutamate family.arginine	-1.08	-1.19	0	moderately similar to ( 313) AT5G14800 | Symbols: P5CR, AT-P5R, AT-P5C1, EMB2772 | P5CR (PYRROLINE-5- CARBOXYLATE (P5C) REDUCTASE); pyrroline-5-carboxylate reductase | chr5:4786353-4787618 REVERSEmoderately similar to ( 324) P5CR_SOYBN Pyrroline-5-carboxylate reductase (EC 1.5.1.2) (P5CR) (P5C reductase) - Glycine max (Soybean)moderately similar to ( 401) loc_os01g71990 12001.m13237 protein pyrro…
hv_12910	secondary metabolism.N misc.alkaloid-like	0	-2.54	0	moderately similar to ( 418) AT2G20340 | Symbols: | tyrosine decarboxylase, putative | chr2:8779804-8782490 FORWARDmoderately similar to ( 490) DDC_CATRO Aromatic-L-amino-acid decarboxylase (EC 4.1.1.28) (AADC) (DOPA decarboxylase) (Tryptophan decarboxylase) - Catharanthus roseus (Rosy periwinkle) (Madagascar periwinkle)highly similar to ( 780) loc_os08g04540 12008.m04597 protein aromatic-L-amino…
hv_08172	protein.postranslational modification.kinase.receptor like cytoplasmatic kinase VII	0	-2.12	0	very weakly similar to (93.6) loc_os05g25450 12005.m06838 protein protein kinase, putative, expressed no original description
hv_11800	not assigned.unknown	0	-2.13	0	weakly similar to ( 160) loc_os02g02910 12002.m33519 protein expressed protein no original description
hv_17551	misc.oxidases - copper, flavone etc	0	-1.16	0	moderately similar to ( 274) AT3G13682 | Symbols: LDL2 | LDL2 (LSD1-LIKE2); amine oxidase/ electron carrier/ oxidoreductase | chr3:4479193-4481509 REVERSEmoderately similar to ( 372) loc_os08g04780 12008.m04621 protein flowering locus D, putative, expressed no original description
hv_11289	protein.synthesis.ribosomal protein.eukaryotic.60S subunit.L44	0	-2.83	0	weakly similar to ( 162) AT4G14320 | Symbols: | 60S ribosomal protein L36a/L44 (RPL36aB) | chr4:8242684-8243805 REVERSEweakly similar to ( 156) RL44_GOSHI 60S ribosomal protein L44 - Gossypium hirsutum (Upland cotton)weakly similar to ( 165) loc_os07g33997 12007.m07658 protein 60S ribosomal protein L44, putative, expressed no original description
hv_11563	not assigned.unknown	0	1.72	0	very weakly similar to (94.7) AT2G29140 | Symbols: APUM3 | APUM3 (Arabidopsis Pumilio 3); RNA binding / binding | chr2:12531392-12535060 FORWARDweakly similar to ( 115) loc_os08g40830 12008.m61965 protein pumilio domain-containing protein PPD1, putative, expressed no original description
hv_08268	development.unspecified	0	-1.23	0	weakly similar to ( 199) AT5G07050 | Symbols: | LOCATED IN: membrane; CONTAINS InterPro DOMAIN/s: Protein of unknown function DUF6, transmembrane (InterPro:IPR000620); BEST Arabidopsis thaliana protein match is: nodulin MtN21 family protein (TAIR:AT2G40900.1); Has 2288 Blast hits to 2270 proteins in 280 species: Archae - 23; Bacteria - 774; Metazoa - 5; Fungi - 0; Plants - 641; Viruses - 0; Other…
hv_38719	development.unspecified	0	-1.39	0	moderately similar to ( 313) AT1G10200 | Symbols: WLIM1 | WLIM1; transcription factor/ zinc ion binding | chr1:3346677-3347763 REVERSEmoderately similar to ( 281) SF3_HELAN Pollen-specific protein SF3 - Helianthus annuus (Common sunflower)moderately similar to ( 394) loc_os12g32620 12012.m07062 protein pollen-specific protein SF3, putative, expressed no original description
hv_19526	redox.thioredoxin	0	-1.09	0	very weakly similar to (91.3) AT5G23440 | Symbols: FTRA1 | FTRA1 (ferredoxin/thioredoxin reductase subunit A (variable subunit) 1); catalytic/ ferredoxin reductase/ ferredoxin:thioredoxin reductase/ lipoate synthase | chr5:7903230-7903778 REVERSEweakly similar to ( 123) FTRV_MAIZE Ferredoxin-thioredoxin reductase, variable chain (FTR-V) (Ferredoxin-thioredoxin reductase subunit A) (FTR-A) - Zea m…
hv_09273	RNA.regulation of transcription.C2C2(Zn) GATA transcription factor family	0	-1.69	0	weakly similar to ( 120) AT3G60530 | Symbols: | zinc finger (GATA type) family protein | chr3:22373348-22374147 FORWARDweakly similar to ( 127) loc_os10g40810 12010.m06851 protein GATA transcription factor 9, putative, expressed no original description
hv_18928	transport.misc	0	2.87	0	weakly similar to ( 182) AT1G33110 | Symbols: | MATE efflux family protein | chr1:12005084-12008040 FORWARDmoderately similar to ( 217) loc_os12g03230 12012.m04321 protein transparent testa 12 protein, putative, expressed no original description
hv_21373	not assigned.no ontology	0	1.5	0	moderately similar to ( 384) AT4G09150 | Symbols: | T-complex protein 11 | chr4:5828753-5833475 FORWARDhighly similar to ( 686) loc_os04g35840 12004.m08673 protein T-complex protein 11 containing protein, expressed no original description
hv_40450	misc.UDP glucosyl and glucoronyl transferases	0	1.79	0	moderately similar to ( 249) AT1G22360 | Symbols: AtUGT85A2 | AtUGT85A2 (UDP-glucosyl transferase 85A2); UDP-glycosyltransferase/ glucuronosyltransferase/ transferase, transferring glycosyl groups | chr1:7895068-7897527 REVERSEweakly similar to ( 117) IAAG_MAIZE Indole-3-acetate beta-glucosyltransferase (EC 2.4.1.121) (IAA-Glu synthetase) ((Uridine 5'-diphosphate-glucose:indol-3-ylacetyl)-beta-D-…
hv_22013	transport.unspecified anions	-1.67	-2.65	0	moderately similar to ( 311) AT1G15460 | Symbols: ATBOR4, BOR4 | BOR4 (REQUIRES HIGH BORON 4); anion exchanger | chr1:5310196-5313376 REVERSEmoderately similar to ( 345) loc_os01g08020 12001.m07427 protein boron transporter-like protein 2, putative, expressed no original description
hv_08006	signalling.receptor kinases.wall associated kinase	0	-1.47	0	weakly similar to ( 154) AT1G21230 | Symbols: WAK5 | WAK5 (WALL ASSOCIATED KINASE 5); kinase/ protein serine/threonine kinase | chr1:7429980-7432346 FORWARDvery weakly similar to (99.4) NORK_MEDTR Nodulation receptor kinase precursor (EC 2.7.11.1) (Does not make infections protein 2) (Symbiosis receptor-like kinase) (MtSYMRK) - Medicago truncatula (Barrel medic)moderately similar to ( 206) loc_os…
hv_16893	misc.glutathione S transferases	0	-1.67	0	weakly similar to ( 186) AT1G10370 | Symbols: GST30, ATGSTU17, GST30B, ERD9 | ERD9 (EARLY-RESPONSIVE TO DEHYDRATION 9); glutathione transferase | chr1:3397274-3398273 REVERSEweakly similar to ( 200) GSTU6_ORYSA Probable glutathione S-transferase GSTU6 (EC 2.5.1.18) (28 kDa cold-induced protein) - Oryza sativa (Rice)moderately similar to ( 271) loc_os10g38470 12010.m65372 protein glutathione S-tra…
hv_21761	RNA.regulation of transcription.C2C2(Zn) CO-like, Constans-like zinc finger family	0	-1.13	0	weakly similar to ( 121) AT1G78600 | Symbols: LZF1, STH3 | LZF1 (LIGHT-REGULATED ZINC FINGER PROTEIN 1); transcription factor/ zinc ion binding | chr1:29567370-29568662 FORWARDmoderately similar to ( 212) loc_os01g10580 12001.m07679 protein B-box zinc finger family protein, expressed no original description
hv_45065	stress.biotic	0	3.77	0	moderately similar to ( 258) AT1G75050 | Symbols: | FUNCTIONS IN: molecular_function unknown; INVOLVED IN: response to other organism; LOCATED IN: endomembrane system; EXPRESSED IN: 6 plant structures; EXPRESSED DURING: 4 anthesis, petal differentiation and expansion stage; CONTAINS InterPro DOMAIN/s: Thaumatin, conserved site (InterPro:IPR017949), Thaumatin, pathogenesis-related (InterPro:IPR001…
hv_43631	not assigned.unknown	0	1.34	0	no original description
hv_25188	not assigned.unknown	0	-1.38	0	no original description
hv_41674	protein.degradation.aspartate protease	0	-2.43	0	moderately similar to ( 406) AT1G03220 | Symbols: | extracellular dermal glycoprotein, putative / EDGP, putative | chr1:787143-788444 FORWARDmoderately similar to ( 239) 7SB1_SOYBN Basic 7S globulin precursor (Bg) (SBg7S) [Contains: Basic 7S globulin high kDa subunit; Basic 7S globulin low kDa subunit] - Glycine max (Soybean)highly similar to ( 679) loc_os05g33400 12005.m07572 protein basic 7S gl…
hv_42173	protein.degradation	0	-0.89	0	highly similar to ( 546) AT3G61540 | Symbols: | peptidase family protein | chr3:22773399-22775699 FORWARDhighly similar to ( 607) loc_os06g06820 12006.m05406 protein proline iminopeptidase, putative, expressed no original description
hv_21010	not assigned.unknown	0	-1	0	weakly similar to ( 150) loc_os04g50710 12004.m09968 protein pathogenesis-related 10 protein PR10-1, putative no original description
hv_22012	transport.unspecified anions	0	-2.14	0	moderately similar to ( 226) AT1G15460 | Symbols: ATBOR4, BOR4 | BOR4 (REQUIRES HIGH BORON 4); anion exchanger | chr1:5310196-5313376 REVERSEmoderately similar to ( 313) loc_os01g08020 12001.m07427 protein boron transporter-like protein 2, putative, expressed no original description
hv_42114	signalling.calcium	0	-1.08	0	highly similar to ( 634) AT1G53210 | Symbols: | sodium/calcium exchanger family protein / calcium-binding EF hand family protein | chr1:19844790-19847533 FORWARDhighly similar to ( 902) loc_os01g11414 12001.m07759 protein calcium ion binding protein, putative, expressed no original description
hv_18336	lipid metabolism.Phospholipid synthesis	0	-2.7	0	very weakly similar to (88.6) AT3G18000 | Symbols: NMT1, XPL1, PEAMT | XPL1 (XIPOTL 1); methyltransferase/ phosphoethanolamine N-methyltransferase | chr3:6154578-6157331 FORWARDvery weakly similar to (88.6) PEAM1_ARATH Phosphoethanolamine N-methyltransferase 1 (EC 2.1.1.103) (PEAMT 1) (AtNMT1) - Arabidopsis thaliana (Mouse-ear cress)very weakly similar to (95.5) loc_os05g47540 12005.m27951 protei…
hv_24899	misc.peroxidases	0	-1.9	0	moderately similar to ( 227) AT5G19890 | Symbols: | peroxidase, putative | chr5:6724372-6725877 REVERSEweakly similar to ( 198) PERP7_BRARA Peroxidase P7 (EC 1.11.1.7) (TP7) - Brassica rapa (Turnip)moderately similar to ( 329) loc_os10g02070 12010.m03630 protein peroxidase N precursor, putative, expressed no original description
hv_22582	protein.postranslational modification	0	-1.31	0	moderately similar to ( 478) AT1G10940 | Symbols: ASK1, SNRK2-4, SNRK2.4, SRK2A | SNRK2.4 (SNF1-RELATED PROTEIN KINASE 2.4); kinase | chr1:3656050-3658170 REVERSEhighly similar to ( 562) SAPK3_ORYSA Serine/threonine-protein kinase SAPK3 (EC 2.7.11.1) (Osmotic stress/abscisic acid-activated protein kinase 3) (Protein kinase REK) - Oryza sativa (Rice)highly similar to ( 562) loc_os10g41490 12010.m0…
hv_20315	stress.abiotic.touch/wounding	0	-1.01	0	weakly similar to ( 112) loc_os04g54280 12004.m10320 protein retrotransposon protein, putative, unclassified no original description
hv_19330	signalling.receptor kinases.DUF 26	0	-1.55	0	weakly similar to ( 187) AT5G10530 | Symbols: | lectin protein kinase, putative | chr5:3324978-3326933 REVERSEweakly similar to ( 117) KPRO_MAIZE Putative receptor protein kinase ZmPK1 precursor (EC 2.7.11.1) - Zea mays (Maize)moderately similar to ( 253) loc_os04g22120 12004.m07362 protein protein kinase, putative, expressed no original description
hv_39617	stress.biotic	0	-1.13	0	very weakly similar to (90.1) loc_os01g41930 12001.m10460 protein expressed protein no original description
hv_26338	not assigned.unknown	0	-1.82	0	no original description
hv_02662	RNA.regulation of transcription.SET-domain transcriptional regulator family	0	-1.06	0	weakly similar to ( 132) loc_os08g33650 12008.m080168 protein expressed protein no original description
hv_40613	misc.gluco-, galacto- and mannosidases	0	4.2	0	weakly similar to ( 129) AT1G26560 | Symbols: BGLU40 | BGLU40 (BETA GLUCOSIDASE 40); catalytic/ cation binding / hydrolase, hydrolyzing O-glycosyl compounds | chr1:9178513-9181726 FORWARDweakly similar to ( 172) loc_os10g17650 12010.m04850 protein non-cyanogenic beta-glucosidase precursor, putative, expressed no original description
hv_14909	misc.cytochrome P450	0	1.05	0	weakly similar to ( 119) AT3G48290 | Symbols: CYP71A24 | CYP71A24; electron carrier/ heme binding / iron ion binding / monooxygenase/ oxygen binding | chr3:17882590-17884134 FORWARDweakly similar to ( 157) C71C4_MAIZE Cytochrome P450 71C4 (EC 1.14.-.-) (Benzoxazineless 2) - Zea mays (Maize)weakly similar to ( 166) loc_os01g36350 12001.m43420 protein cytochrome P450 71C4, putative, expressed no or…
hv_13218	nucleotide metabolism.phosphotransfer and pyrophosphatases.adenylate kinase	0	1.54	0	weakly similar to ( 118) AT5G63400 | Symbols: ADK1 | ADK1 (ADENYLATE KINASE 1); ATP binding / adenylate kinase/ nucleobase, nucleoside, nucleotide kinase | chr5:25393502-25394817 REVERSEweakly similar to ( 137) KAD1_ORYSA Adenylate kinase A (EC 2.7.4.3) (ATP-AMP transphosphorylase) - Oryza sativa (Rice)weakly similar to ( 137) loc_os12g13380 12012.m073795 protein adenylate kinase A, putative, exp…
hv_39166	secondary metabolism.phenylpropanoids	-2.02	-2.56	0	moderately similar to ( 208) AT5G48930 | Symbols: HCT | HCT (HYDROXYCINNAMOYL-COA SHIKIMATE/QUINATE HYDROXYCINNAMOYL TRANSFERASE); quinate O-hydroxycinnamoyltransferase/ shikimate O-hydroxycinnamoyltransferase/ transferase | chr5:19836654-19838092 REVERSEweakly similar to ( 192) HCBT1_DIACA Anthranilate N-benzoyltransferase protein 1 (EC 2.3.1.144) (Anthranilate N-hydroxycinnamoyl/benzoyltransfer…
hv_43954	RNA.regulation of transcription.MADS box transcription factor family	0	-2.53	0	weakly similar to ( 102) loc_os01g68960 12001.m12997 protein conserved hypothetical protein no original description
hv_37171	signalling.misc	0	-1.11	0	very weakly similar to (91.3) AT4G15800 | Symbols: RALFL33 | RALFL33 (ralf-like 33); signal transducer | chr4:8984915-8985265 FORWARDweakly similar to ( 112) loc_os02g44940 12002.m09534 protein rapid alkalinization factor 1 precursor, putative, expressed no original description
hv_22284	signalling.receptor kinases.DUF 26	0	-1.41	0	very weakly similar to (86.7) AT4G23150 | Symbols: | protein kinase family protein | chr4:12125731-12128301 FORWARDweakly similar to ( 113) loc_os05g41370 12005.m08312 protein receptor-like protein kinase homolog RK20-1, putative, expressed no original description
hv_23806	not assigned.unknown	0	1.85	0	no original description
hv_41833	hormone metabolism.abscisic acid.synthesis-degradation	0	1.67	0	highly similar to ( 791) AT4G34890 | Symbols: ATXDH1, XDH1 | XDH1 (XANTHINE DEHYDROGENASE 1); xanthine dehydrogenase | chr4:16618736-16624983 REVERSEmoderately similar to ( 244) ALDO2_ORYSA Probable aldehyde oxidase 2 (EC 1.2.3.1) (AO-2) - Oryza sativa (Rice)highly similar to ( 908) loc_os03g31550 12003.m34889 protein xanthine dehydrogenase/oxidase, putative, expressed no original description
hv_13961	not assigned.unknown	0	1.24	0	moderately similar to ( 242) loc_os07g32340 12007.m079690 protein coiled-coil protein, putative, expressed no original description
hv_03378	stress.abiotic.cold	0	-1.24	0	weakly similar to ( 105) loc_os02g57000 12002.m10722 protein C2 domain containing protein, expressed no original description
hv_05963	misc.GDSL-motif lipase	0	-2.97	0	very weakly similar to (83.2) AT1G28600 | Symbols: | lipase, putative | chr1:10051604-10053073 REVERSEweakly similar to ( 102) loc_os01g11790 12001.m07796 protein GDSL-like Lipase/Acylhydrolase family protein, expressed no original description
hv_13205	redox.ascorbate and glutathione.ascorbate	-1.51	-2.11	0	moderately similar to ( 404) AT4G09010 | Symbols: APX4 | APX4 (ASCORBATE PEROXIDASE 4); heme binding / peroxidase | chr4:5777502-5779338 REVERSEhighly similar to ( 536) loc_os04g51300 12004.m10026 protein L-ascorbate peroxidase, chloroplast precursor, putative, expressed no original description
hv_10082	RNA.regulation of transcription.Chromatin Remodeling Factors	0	-1.94	0	weakly similar to ( 130) AT3G19210 | Symbols: ATRAD54, CHR25 | ATRAD54 (ARABIDOPSIS HOMOLOG OF RAD54); ATP binding / DNA binding / helicase/ nucleic acid binding | chr3:6652799-6658876 REVERSEvery weakly similar to (94.0) ISW2_ORYSA Probable chromatin remodelling complex ATPase chain (EC 3.6.1.-) (ISW2-like) (Sucrose nonfermenting protein 2 homolog) - Oryza sativa (Rice)weakly similar to ( 105) l…
hv_08347	cell.vesicle transport	0	1.07	0	weakly similar to ( 128) AT5G01760 | Symbols: | VHS domain-containing protein / GAT domain-containing protein | chr5:291753-294127 FORWARDmoderately similar to ( 228) loc_os05g39760 12005.m08154 protein protein transporter, putative, expressed no original description
hv_20771	signalling.receptor kinases.DUF 26	0	-1.2	0	moderately similar to ( 336) AT2G19130 | Symbols: | S-locus lectin protein kinase family protein | chr2:8293789-8296275 FORWARDmoderately similar to ( 213) KPRO_MAIZE Putative receptor protein kinase ZmPK1 precursor (EC 2.7.11.1) - Zea mays (Maize)moderately similar to ( 462) loc_os04g01310 12004.m05451 protein serine/threonine-protein kinase receptor precursor, putative, expressed no original de…
hv_43280	hormone metabolism.auxin.induced-regulated-responsive-activated	0	-1.33	0	very weakly similar to (80.1) loc_os02g07110 12002.m06058 protein OsSAUR6 - Auxin-responsive SAUR gene family member, expressed no original description
hv_22384	secondary metabolism.flavonoids.dihydroflavonols.dihydroflavonol 4-reductase	0	-2.48	0	weakly similar to ( 113) AT1G09510 | Symbols: | cinnamyl-alcohol dehydrogenase family / CAD family | chr1:3069396-3070812 FORWARDvery weakly similar to (97.8) DFRA_VITVI Dihydroflavonol-4-reductase (EC 1.1.1.219) (DFR) (Dihydrokaempferol 4-reductase) - Vitis vinifera (Grape)moderately similar to ( 245) loc_os07g40986 12007.m79911 protein dihydroflavonol-4-reductase, putative, expressed no origina…
hv_24115	RNA.regulation of transcription.MYB-related transcription factor family	0	2.76	0	weakly similar to ( 108) loc_os03g14810 12003.m06918 protein MYB-like transcription factor DIVARICATA, putative no original description
hv_08102	lipid metabolism.TAG synthesis	0	1.13	0	weakly similar to ( 171) AT2G19450 | Symbols: TAG1, AS11, ABX45, DGAT1, RDS1, ATDGAT | TAG1 (TRIACYLGLYCEROL BIOSYNTHESIS DEFECT 1); diacylglycerol O-acyltransferase | chr2:8426436-8429455 FORWARDmoderately similar to ( 212) loc_os05g10810 12005.m05551 protein diacylglycerol O-acyltransferase 1, putative, expressed no original description
hv_06732	DNA.synthesis/chromatin structure	0	1.91	0	weakly similar to ( 163) AT1G71710 | Symbols: | inositol polyphosphate 5-phosphatase, putative | chr1:26973796-26976774 REVERSEmoderately similar to ( 238) loc_os01g51890 12001.m11365 protein inositol-1,4,5-trisphosphate 5-Phosphatase, putative, expressed no original description
hv_12688	signalling.receptor kinases.DUF 26	0	-1.18	0	weakly similar to ( 197) AT1G66930 | Symbols: | serine/threonine protein kinase family protein | chr1:24970523-24973069 FORWARDvery weakly similar to (94.0) KPRO_MAIZE Putative receptor protein kinase ZmPK1 precursor (EC 2.7.11.1) - Zea mays (Maize)moderately similar to ( 325) loc_os01g02390 12001.m42838 protein TAK14, putative, expressed no original description
hv_45313	hormone metabolism.auxin.synthesis-degradation	1.21	1.04	0	moderately similar to ( 436) AT1G51760 | Symbols: IAR3, JR3 | IAR3 (IAA-ALANINE RESISTANT 3); IAA-Ala conjugate hydrolase/ metallopeptidase | chr1:19199562-19201424 FORWARDhighly similar to ( 607) loc_os01g51060 12001.m11287 protein IAA-amino acid hydrolase ILR1-like 4 precursor, putative, expressed no original description
hv_46020	RNA.regulation of transcription.AP2/EREBP, APETALA2/Ethylene-responsive element binding protein family	0	1.52	0	weakly similar to ( 130) AT1G64380 | Symbols: | AP2 domain-containing transcription factor, putative | chr1:23890981-23891988 REVERSEvery weakly similar to (83.2) ERF1_ORYSA Ethylene-responsive transcription factor 1 (Ethylene-responsive element-binding factor 1) (EREBP-1) (OsEREBP1) - Oryza sativa (Rice)moderately similar to ( 249) loc_os05g49700 12005.m09040 protein DNA binding protein, putativ…
hv_45454	not assigned.unknown	-1.58	-2.54	0	weakly similar to ( 116) loc_os03g19260 12003.m07343 protein expressed protein no original description
hv_41305	stress.abiotic.unspecified	0	2.33	0	moderately similar to ( 225) AT5G39110 | Symbols: | germin-like protein, putative | chr5:15657802-15658584 REVERSEweakly similar to ( 190) GLP1_MESCR Germin-like protein precursor - Mesembryanthemum crystallinum (Common ice plant)moderately similar to ( 364) loc_os08g08980 12008.m05033 protein germin-like protein subfamily 1 member 7 precursor, putative, expressed no original description
hv_28753	not assigned.unknown	0	1.63	0	no original description
hv_24755	RNA.regulation of transcription.unclassified	0	1.16	0	moderately similar to ( 214) AT1G19860 | Symbols: | zinc finger (CCCH-type) family protein | chr1:6891654-6894400 REVERSEmoderately similar to ( 338) loc_os04g56750 12004.m10562 protein zinc finger C-x8-C-x5-C-x3-H type family protein, expressed no original description
hv_45674	not assigned.unknown	0	1.28	0	very weakly similar to (96.3) loc_os03g26990 12003.m08030 protein VQ motif family protein, expressed no original description
hv_16211	PS.lightreaction.photosystem I.LHC-I	0	-1.67	0	weakly similar to ( 160) AT1G61520 | Symbols: LHCA3 | LHCA3; chlorophyll binding | chr1:22700493-22701149 FORWARDmoderately similar to ( 223) loc_os02g10390 12002.m33354 protein chlorophyll a-b binding protein 8, chloroplast precursor, putative, expressed no original description
hv_05432	misc.nitrilases, *nitrile lyases, berberine bridge enzymes, reticuline oxidases, troponine reductases	0	2.17	0	moderately similar to ( 298) AT1G30760 | Symbols: | FAD-binding domain-containing protein | chr1:10918321-10920441 FORWARDmoderately similar to ( 456) loc_os06g35550 12006.m08092 protein retrotransposon protein, putative, Ty1-copia subclass, expressed no original description
hv_00896	protein.degradation.ubiquitin.E3.BTB/POZ Cullin3.BTB/POZ	1.91	1.5	0	very weakly similar to (95.1) AT3G48360 | Symbols: BT2, ATBT2 | BT2 (BTB AND TAZ DOMAIN PROTEIN 2); protein binding / transcription factor/ transcription regulator | chr3:17908482-17910471 REVERSEweakly similar to ( 171) loc_os01g68020 12001.m12906 protein protein binding protein, putative, expressed no original description
hv_43191	cell.organisation	0	-2.02	0	highly similar to ( 838) AT5G12250 | Symbols: TUB6 | TUB6 (BETA-6 TUBULIN); structural constituent of cytoskeleton | chr5:3961317-3962971 REVERSEhighly similar to ( 853) TBB_HORVU Tubulin beta chain (Beta tubulin) - Hordeum vulgare (Barley)highly similar to ( 848) loc_os01g59150 12001.m42736 protein tubulin beta-4 chain, putative, expressed no original description
hv_16166	transport.sugars	0	1.86	0	very weakly similar to (92.4) AT1G34580 | Symbols: | monosaccharide transporter, putative | chr1:12660631-12663553 FORWARDvery weakly similar to (81.6) HEX6_RICCO Hexose carrier protein HEX6 - Ricinus communis (Castor bean)moderately similar to ( 238) loc_os02g36490 12002.m100246 protein expressed protein no original description
hv_19301	metal handling.binding, chelation and storage	0	1.6	0	weakly similar to ( 150) AT5G66110 | Symbols: | metal ion binding | chr5:26430245-26430778 FORWARDweakly similar to ( 166) loc_os04g17100 12004.m35260 protein farnesylated protein 1, putative, expressed no original description
hv_24948	RNA.regulation of transcription.WRKY domain transcription factor family	0	-1.27	0	very weakly similar to (84.0) AT4G24240 | Symbols: WRKY7, ATWRKY7 | WRKY7; calmodulin binding / transcription factor | chr4:12571930-12573446 FORWARDvery weakly similar to (92.0) loc_os03g58420 12003.m101732 protein OsWRKY6 - Superfamily of rice TFs having WRKY and zinc finger domains no original description
hv_04206	transport.NDP-sugars at the ER	0	-1.13	0	weakly similar to ( 111) AT1G14360 | Symbols: ATUTR3, UTR3 | UTR3 (UDP-GALACTOSE TRANSPORTER 3); pyrimidine nucleotide sugar transmembrane transporter | chr1:4911362-4913029 REVERSEweakly similar to ( 139) loc_os06g39260 12006.m08464 protein solute carrier family 35 member B1, putative, expressed no original description
hv_10762	protein.synthesis.elongation	0	-1.26	0	moderately similar to ( 319) AT5G60390 | Symbols: | elongation factor 1-alpha / EF-1-alpha | chr5:24289226-24290675 FORWARDmoderately similar to ( 322) EF1A_WHEAT Elongation factor 1-alpha (EF-1-alpha) - Triticum aestivum (Wheat)moderately similar to ( 321) loc_os03g08050 12003.m78808 protein elongation factor 1-alpha, putative, expressed no original description
hv_15441	RNA.regulation of transcription.G2-like transcription factor family, GARP	-2.57	-2.9	0	weakly similar to ( 132) AT1G25550 | Symbols: | myb family transcription factor | chr1:8976644-8977942 FORWARDweakly similar to ( 175) loc_os02g22020 12002.m07440 protein DNA binding protein, putative, expressed no original description
hv_07423	misc.acid and other phosphatases	0	1.17	0	highly similar to ( 611) AT3G20500 | Symbols: ATPAP18, PAP18 | PAP18 (PURPLE ACID PHOSPHATASE 18); acid phosphatase/ protein serine/threonine phosphatase | chr3:7157926-7160244 FORWARDmoderately similar to ( 276) PPAF_SOYBN Purple acid phosphatase precursor (EC 3.1.3.2) (Manganese(II) purple acid phosphatase) - Glycine max (Soybean)highly similar to ( 759) loc_os03g37130 12003.m08825 protein purp…
hv_14700	RNA.processing.splicing	0	1.22	0	weakly similar to ( 135) AT1G65660 | Symbols: SMP1 | SMP1 (SWELLMAP 1); nucleic acid binding / single-stranded RNA binding | chr1:24418295-24421231 REVERSEweakly similar to ( 161) loc_os08g03390 12008.m080070 protein pre-mRNA-splicing factor SLU7, putative, expressed no original description
hv_44578	not assigned.unknown	0	2.19	0	no original description
hv_40776	not assigned.unknown	0	-1.2	0	weakly similar to ( 175) AT2G38430 | Symbols: | unknown protein | chr2:16092950-16094810 REVERSEmoderately similar to ( 250) loc_os02g30140 12002.m77811 protein expressed protein no original description
hv_43494	not assigned.unknown	0	-2.23	0	no original description
hv_39450	metal handling.acquisition	0	-1.29	0	weakly similar to ( 142) AT5G49730 | Symbols: ATFRO6, FRO6 | ATFRO6 (FERRIC REDUCTION OXIDASE 6); ferric-chelate reductase/ oxidoreductase | chr5:20201355-20204455 REVERSEmoderately similar to ( 287) loc_os04g36720 12004.m08712 protein ferric reductase-like transmembrane component, putative, expressed no original description
hv_24884	misc.peroxidases	0	-4.5	0	weakly similar to ( 171) AT5G05340 | Symbols: | peroxidase, putative | chr5:1579142-1580819 REVERSEmoderately similar to ( 234) PER1_HORVU Peroxidase 1 precursor (EC 1.11.1.7) - Hordeum vulgare (Barley)moderately similar to ( 216) loc_os07g48050 12007.m09020 protein peroxidase precursor, putative, expressed no original description
hv_28333	stress.abiotic.cold	0	2.07	0	very weakly similar to (84.3) AT2G38905 | Symbols: | hydrophobic protein, putative / low temperature and salt responsive protein, putative | chr2:16244218-16244472 REVERSEvery weakly similar to (94.0) LT01_HORVU Low temperature-induced protein lt101.1 (Blt101) (Blt101.1) - Hordeum vulgare (Barley) no original description
hv_39061	protein.degradation.subtilases	0	-1.26	0	weakly similar to ( 119) AT2G05920 | Symbols: | subtilase family protein | chr2:2269831-2272207 REVERSEweakly similar to ( 195) loc_os10g25450 12010.m05491 protein subtilisin-like protease precursor, putative, expressed no original description
hv_25881	protein.degradation.serine protease	0	1.65	0	very weakly similar to (83.6) AT5G22980 | Symbols: scpl47 | scpl47 (serine carboxypeptidase-like 47); serine-type carboxypeptidase | chr5:7688084-7690481 FORWARDvery weakly similar to (80.9) CBPX_ORYSA Serine carboxypeptidase-like precursor (EC 3.4.16.-) - Oryza sativa (Rice)very weakly similar to (80.9) loc_os07g29620 12007.m07234 protein serine carboxypeptidase-like precursor, putative, express…
hv_23206	cell.organisation	0	2.47	0	moderately similar to ( 255) loc_os05g46030 12005.m08728 protein myosin head family protein, expressed no original description
hv_05848	not assigned.unknown	0	1.09	0	weakly similar to ( 185) loc_os08g38620 12008.m26726 protein expressed protein no original description
hv_02957	cell.organisation	0	0	-1.75	weakly similar to ( 138) AT2G33240 | Symbols: XID, ATXID | XID; motor/ protein binding | chr2:14086942-14096914 REVERSEmoderately similar to ( 215) loc_os02g34080 12002.m08499 protein XIB, putative, expressed no original description
hv_38559	stress.biotic	0	0	-1.1	weakly similar to ( 148) loc_os11g27450 12011.m06664 protein Leucine Rich Repeat family protein no original description
hv_16270	not assigned.unknown	0	0	1.02	moderately similar to ( 245) AT2G48070 | Symbols: RPH1 | RPH1 (RESISTANCE TO PHYTOPHTHORA 1) | chr2:19662863-19663773 FORWARDmoderately similar to ( 281) loc_os05g33520 12005.m07584 protein expressed protein no original description
hv_15933	not assigned.unknown	0	0	1.33	moderately similar to ( 272) AT3G14920 | Symbols: | unknown protein | chr3:5018275-5020104 FORWARDmoderately similar to ( 385) loc_os01g10930 12001.m07713 protein peptide-N4-asparagine amidase A, putative, expressed no original description
hv_39446	misc.myrosinases-lectin-jacalin	0	-1.92	1.59	moderately similar to ( 432) AT3G53810 | Symbols: | lectin protein kinase, putative | chr3:19933153-19935186 REVERSEmoderately similar to ( 210) PSKR_DAUCA Phytosulfokine receptor precursor (EC 2.7.11.1) (Phytosulfokine LRR receptor kinase) - Daucus carota (Carrot)highly similar to ( 652) loc_os04g44910 12004.m35044 protein protein kinase, putative, expressed no original description
hv_23753	not assigned.unknown	0	0	1.61	moderately similar to ( 211) AT5G09840 | Symbols: | unknown protein | chr5:3059027-3061970 FORWARDmoderately similar to ( 270) loc_os12g06560 12012.m04646 protein expressed protein no original description
hv_20423	not assigned.no ontology.pumilio/Puf RNA-binding domain-containing protein	0	0	1.99	weakly similar to ( 103) AT3G10360 | Symbols: APUM4 | APUM4 (Arabidopsis Pumilio 4); RNA binding / binding | chr3:3211276-3215144 REVERSEweakly similar to ( 137) loc_os04g12480 12004.m06491 protein pumilio-family RNA binding repeat containing protein, expressed no original description
hv_12328	RNA.processing.RNA helicase	0	0	3.1	weakly similar to ( 112) AT5G63630 | Symbols: | DEAD box RNA helicase, putative | chr5:25472598-25475196 REVERSEweakly similar to ( 133) loc_os01g43120 12001.m10575 protein ATP-dependent RNA helicase has1, putative, expressed no original description
hv_40431	amino acid metabolism.synthesis.histidine.N'-5'-phosphoribosyl-formimino-5-aminoimidazole-4-carboxamide ribonucleotide isomerase	0	0	1.52	highly similar to ( 851) AT4G26900 | Symbols: AT-HF, HISN4 | AT-HF (HIS HF); imidazoleglycerol-phosphate synthase | chr4:13515514-13519608 FORWARDnearly identical (1028) loc_os03g15120 12003.m06949 protein imidazole glycerol phosphate synthase hisHF, chloroplast precursor, putative, expressed no original description
hv_44394	RNA.regulation of transcription.G2-like transcription factor family, GARP	0	-1.6	2.33	weakly similar to ( 178) AT2G01060 | Symbols: | myb family transcription factor | chr2:73456-74902 REVERSEmoderately similar to ( 313) loc_os04g56990 12004.m101684 protein transfactor, putative, expressed no original description
hv_43856	not assigned.unknown	0	0	1.9	no original description
hv_19758	development.unspecified	0	-1.39	2.55	moderately similar to ( 283) AT2G33430 | Symbols: DAL1, DAL | DAL1 (DIFFERENTIATION AND GREENING-LIKE 1) | chr2:14162732-14164729 FORWARDweakly similar to ( 142) DAG_ANTMA DAG protein, chloroplast precursor - Antirrhinum majus (Garden snapdragon)moderately similar to ( 305) loc_os04g51280 12004.m10024 protein DAG protein, chloroplast precursor, putative, expressed no original description
hv_18664	metal handling.binding, chelation and storage	0	0	1.67	weakly similar to ( 116) loc_os05g05820 12005.m05109 protein pro-resilin precursor, putative, expressed no original description
hv_29558	transport.peptides and oligopeptides	2.01	0	-2.37	moderately similar to ( 241) AT1G22540 | Symbols: | proton-dependent oligopeptide transport (POT) family protein | chr1:7964202-7966222 FORWARDmoderately similar to ( 292) loc_os05g35594 12005.m07789 protein expressed protein no original description
hv_16876	not assigned.unknown	0	0	-2.12	moderately similar to ( 202) loc_os02g09990 12002.m06296 protein TMV response-related gene product, putative, expressed no original description
hv_10057	not assigned.no ontology.pentatricopeptide (PPR) repeat-containing protein	0	0	1.64	very weakly similar to ( 100) AT3G02650 | Symbols: | pentatricopeptide (PPR) repeat-containing protein | chr3:566271-569865 FORWARDmoderately similar to ( 332) loc_os01g67210 12001.m12824 protein expressed protein no original description
hv_20424	signalling.receptor kinases.DUF 26	0	0	-1.34	weakly similar to ( 198) loc_os04g12560 12004.m06499 protein receptor-like protein kinase, putative, expressed no original description
hv_37371	not assigned.unknown	0	0	1.57	no original description
hv_00178	protein.synthesis.ribosomal protein.prokaryotic.chloroplast.30S subunit.S9	-1.73	-2.4	3.73	moderately similar to ( 205) AT1G74970 | Symbols: RPS9, TWN3 | RPS9 (RIBOSOMAL PROTEIN S9); structural constituent of ribosome | chr1:28157761-28159202 REVERSEmoderately similar to ( 201) RR9_SPIOL 30S ribosomal protein S9, chloroplast precursor (Fragment) - Spinacia oleracea (Spinach)moderately similar to ( 237) loc_os03g55930 12003.m10503 protein 30S ribosomal protein S9, chloroplast precursor,…
hv_37309	transport.peptides and oligopeptides	1.36	1.32	-2.24	weakly similar to ( 164) loc_os11g18044 12011.m05881 protein peptide transporter PTR2, putative, expressed no original description
hv_20579	secondary metabolism.phenylpropanoids	0	0	-1.67	weakly similar to ( 154) loc_os04g54570 12004.m10348 protein anthocyanin 5-aromatic acyltransferase, putative no original description
hv_34780	not assigned.unknown	-2.63	-2.83	1.4	no original description
hv_16251	protein.synthesis.ribosomal protein.eukaryotic.40S subunit.S13	0	0	-1.63	moderately similar to ( 244) AT3G60770 | Symbols: | 40S ribosomal protein S13 (RPS13A) | chr3:22460525-22461656 REVERSEmoderately similar to ( 239) RS13_SOYBN 40S ribosomal protein S13 - Glycine max (Soybean)moderately similar to ( 232) loc_os08g02410 12008.m04385 protein 40S ribosomal protein S13, putative, expressed no original description
hv_36529	gluconeogenesis / glyoxylate cycle.isocitrate lyase	0	0	1.29	moderately similar to ( 373) AT2G43180 | Symbols: | catalytic | chr2:17953832-17955774 REVERSEweakly similar to ( 187) CPPM_DIACA Putative carboxyvinyl-carboxyphosphonate phosphorylmutase (EC 2.7.8.23) (Carboxyphosphonoenolpyruvate phosphonomutase) (CPEP phosphonomutase) (PSR132) - Dianthus caryophyllus (Carnation) (Clove pink)highly similar to ( 512) loc_os04g31700 12004.m08270 protein methyliso…
hv_07704	not assigned.unknown	0	0	-1.83	very weakly similar to (86.7) AT5G42710 | Symbols: | unknown protein | chr5:17125578-17128696 FORWARDmoderately similar to ( 273) loc_os03g56430 12003.m10552 protein expressed protein no original description
hv_43635	not assigned.unknown	0	0	1.26	no original description
hv_45044	cell.organisation	0	0	2.38	very weakly similar to (80.9) loc_os09g23160 12009.m059972 protein annexin A4, putative, expressed no original description
hv_05482	not assigned.unknown	0	0	-1.36	very weakly similar to (93.2) AT5G47740 | Symbols: | FUNCTIONS IN: molecular_function unknown; INVOLVED IN: biological_process unknown; LOCATED IN: cellular_component unknown; EXPRESSED IN: root; CONTAINS InterPro DOMAIN/s: Rossmann-like alpha/beta/alpha sandwich fold (InterPro:IPR014729); BEST Arabidopsis thaliana protein match is: protein kinase family protein / U-box domain-containing protein …
hv_01457	RNA.transcription	0	0	1.12	moderately similar to ( 288) AT5G15700 | Symbols: | DNA-directed RNA polymerase (RPOT2) | chr5:5115793-5121609 REVERSEmoderately similar to ( 310) RPOT2_NICSY DNA-directed RNA polymerase 2, chloroplast/mitochondrial precursor (EC 2.7.7.6) (T7 bacteriophage-type single subunit RNA polymerase 2) (NsRpoT-B) - Nicotiana sylvestris (Wood tobacco)moderately similar to ( 315) loc_os09g07120 12009.m21969…
hv_29056	not assigned.unknown	0	0	1.91	no original description
hv_08440	stress.biotic.respiratory burst	0	0	-1.26	moderately similar to ( 244) AT1G64060 | Symbols: ATRBOH F, ATRBOHF, RBOHAP108, RBOHF | ATRBOH F (ARABIDOPSIS THALIANA RESPIRATORY BURST OXIDASE PROTEIN F); NAD(P)H oxidase | chr1:23770266-23776317 FORWARDmoderately similar to ( 323) loc_os05g45210 12005.m27926 protein respiratory burst oxidase, putative, expressed no original description
hv_16354	TCA / org transformation.TCA.pyruvate DH.E1	0	-1.09	1.1	highly similar to ( 601) AT5G50850 | Symbols: MAB1 | MAB1 (MACCI-BOU); catalytic/ pyruvate dehydrogenase (acetyl-transferring) | chr5:20689671-20692976 FORWARDhighly similar to ( 582) ODPB_PEA Pyruvate dehydrogenase E1 component subunit beta, mitochondrial precursor (EC 1.2.4.1) (PDHE1-B) - Pisum sativum (Garden pea)highly similar to ( 669) loc_os08g42410 12008.m080219 protein pyruvate dehydrogen…
hv_11025	misc.cytochrome P450	0	0	1.59	moderately similar to ( 239) AT3G56630 | Symbols: CYP94D2 | CYP94D2; electron carrier/ heme binding / iron ion binding / monooxygenase/ oxygen binding | chr3:20978953-20980512 FORWARDvery weakly similar to (92.0) C97B2_SOYBN Cytochrome P450 97B2 (EC 1.14.-.-) - Glycine max (Soybean)moderately similar to ( 367) loc_os03g12260 12003.m06676 protein cytochrome P450 86A2, putative, expressed no origin…
hv_45242	not assigned.no ontology.pentatricopeptide (PPR) repeat-containing protein	-2.87	0	2.69	moderately similar to ( 288) AT1G19720 | Symbols: | pentatricopeptide (PPR) repeat-containing protein | chr1:6819926-6822610 REVERSEmoderately similar to ( 486) loc_os03g59264 12003.m10825 protein calreticulin family protein, expressed no original description
hv_04159	protein.degradation.ubiquitin.E3.RING	0	0	-1.59	very weakly similar to (89.0) AT5G04460 | Symbols: | protein binding / zinc ion binding | chr5:1260009-1263695 FORWARDhighly similar to ( 527) loc_os07g31650 12007.m07433 protein expressed protein no original description
hv_25758	not assigned.unknown	0	0	3.43	no original description
[truncated: 4,047 more rows]
